# Supplementary material for: Mass Spectrometry–Driven Discovery of Neuropeptides Mediating Nictation Behavior of Nematodes
Source: Mol Cell Proteomics. 2022 Dec 5;22(2):100479. doi: 10.1016/j.mcpro.2022.100479 (PMC9881375; doi:10.1016/j.mcpro.2022.100479)
Supplement: Supplemental table [file mmc2.xlsx]

## Sheet: Tables S1 strains
Strain name	Genetics	Retrieved from	Additional information
N2 Bristol	wild type	CGC
RB1863	flp‑12(ok2409) X	CGC
VC40069	dmsr‑8(gk245571) V	CGC
RB1990	flp‑7(ok2625) X	CGC
HBR507	flp‑11(tm2706) X	CGC
AQ196	elg-6(n592)X	Schafer lab
AQ3631	seb‑3(tm1848) X	Schafer lab
AQ3644	nlp‑49(gk546875) X	Schafer lab
AX7163	frpr‑8(db1233) X	de Bono lab (provided by Beets I.)
LSC882	npr‑11(ok594) X	in-house library, RB779 originally from CGC
LSC1262	flp‑34(ok3071) V	in-house library, RB2269 originally from CGC
LSC1361	flp‑18(gk3063) X	in-house library, VC2016 originally from CGC
LSC1362	flp‑18(tm2179) X	in-house library
LSC1518	npr‑12(tm1498) IV	in-house library
LSC1957	flp‑21(lst1682) V	this work	CRISPR KO
LSC1958	npr‑1(lst1683) X	this work	CRISPR KO
LSC2002	flp-7(lst1686) [ok2625 rescue] X	this work	CRISPR rescue
LSC2004	flp-12(lst1689) [ok2409 rescue]X	this work	CRISPR rescue
LSC2010	flp-11(lst1690) [tm2706 rescue] X	this work	CRISPR rescue

## Sheet: Table S2 Steinernema DDA
NP precursor	NP name	Sequence	Modified sequence	-10lgP	m/z	z	Mass	Mass error (ppm)	Source File	PTM
flp-1	FLP-1-1	SSDPNFLRF	SSDPNFLRF(-.98)	21.32	541.276	2	1080.54	2	SC_2.raw	Amidation
		SSDPNFLRF	SSDPNFLRF(-.98)	24.09	541.276	2	1080.54	1.3	SC_13.raw	Amidation
	FLP-1-4	SDPNFLRF	SDPNFLRF(-.98)	22.73	497.76	2	993.503	1.8	SC_2.raw	Amidation
		SDPNFLRF	SDPNFLRF(-.98)	28.36	497.761	2	993.503	4.1	SC_13.raw	Amidation
		SDPNFLRF	SDPNFLRF(-.98)	23.82	497.76	2	993.503	2.4	SC_2.raw	Amidation
		SDPNFLRF	SDPNFLRF(-.98)	17.27	497.76	2	993.503	2.4	SC_3.raw	Amidation
		SDPNFLRF	SDPNFLRF(-.98)	22.53	497.76	2	993.503	2.1	SC_6.raw	Amidation
	FLP-1-5	AANDPNFLRF	AANDPNFLRF(-.98)	20.22	582.303	2	1162.59	2.3	SC_2.raw	Amidation
		AANDPNFLRF	AANDPNFLRF(-.98)	34.07	582.304	2	1162.59	4.8	SC_13.raw	Amidation
	FLP-1-6	KPNFLRF	KPNFLRF(-.98)	15.9	460.777	2	919.539	0.5	SC_3.raw	Amidation
	FLP-1-7	SDPNFLRF	SDPNFLRF(-.98)	22.73	497.76	2	993.503	1.8	SC_2.raw	Amidation
		SDPNFLRF	SDPNFLRF(-.98)	28.36	497.761	2	993.503	4.1	SC_13.raw	Amidation
		SDPNFLRF	SDPNFLRF(-.98)	23.82	497.76	2	993.503	2.4	SC_2.raw	Amidation
		SDPNFLRF	SDPNFLRF(-.98)	17.27	497.76	2	993.503	2.4	SC_3.raw	Amidation
		SDPNFLRF	SDPNFLRF(-.98)	22.53	497.76	2	993.503	2.1	SC_6.raw	Amidation
	FLP-1-8	KPNFIRF	KPNFIRF(-.98)	15.9	460.777	2	919.539	0.5	SC_3.raw	Amidation
	FLP-1-11	QIDDSEPNFLRF	QIDDSEPNFLRF(-.98)	32.09	740.366	2	1478.72	1.6	SC_13.raw	Amidation
flp-2	FLP-2-1	GPREPIRF	GPREPIRF(-.98)	19.53	485.783	2	969.551	1.2	SC_3.raw	Amidation
flp-3	FLP-3-3	VPLGTIRF	VPLGTIRF(-.98)	20.69	451.286	2	900.554	2.5	SC_13.raw	Amidation
flp-5	FLP-5-1	GGPKFIRF	GGPKFIRF(-.98)	18.4	460.776	2	919.539	-0.9	SC_3.raw	Amidation
	FLP-5-2	GGGGQKFIRF	GGGGQKFIRF(-.98)	27.11	533.302	2	1064.59	1.6	SC_3.raw	Amidation
flp-7	FLP-7-1	APMDRSSMVRF	APMDRSSMVRF(-.98)	26.51	648.321	2	1294.63	0.1	SC_3.raw	Amidation
		APMDRSSMVRF	APM(+15.99)DRSSMVRF(-.98)	18.71	437.882	3	1310.62	2.5	SC_3.raw	Oxidation (M); Amidation
		APMDRSSMVRF	APMDRSSMVRF(-.98)	28.48	648.321	2	1294.63	-0.8	SC_6.raw	Amidation
flp-8	FLP-8-1	KNEFIRF	KNEFIRF(-.98)	18.64	476.772	2	951.529	1.2	SC_2.raw	Amidation
		KNEFIRF	KNEFIRF(-.98)	17.43	476.772	2	951.529	0.9	SC_3.raw	Amidation
		KNEFIRF	KNEFIRF(-.98)	19.78	476.772	2	951.529	0.9	SC_6.raw	Amidation
flp-11	FLP-11-1	AMRNALVRF	AMRNALVRF(-.98)	26.59	538.812	2	1075.61	1.3	SC_6.raw	Amidation
	FLP-11-3	NGAPQPFVRF	NGAPQPFVRF(-.98)	17.42	566.309	2	1130.6	4.3	SC_13.raw	Amidation
flp-12	FLP-12-1	RNKFEFIRF	RNKFEFIRF(-.98)	27.74	419.24	3	1254.7	-0.7	SC_1.raw	Amidation
		RNKFEFIRF	RNKFEFIRF(-.98)	21.08	419.241	3	1254.7	1.2	SC_2.raw	Amidation
		RNKFEFIRF	RNKFEFIRF(-.98)	33.47	628.356	2	1254.7	-0.8	SC_13.raw	Amidation
flp-13	FLP-13-1	DGRLRNPLIRF	DGRLRNPLIRF(-.98)	36.35	452.606	3	1354.79	0.9	SC_13.raw	Amidation
	FLP-13-3	NDFSLNPLIRF	NDFSLNPLIRF(-.98)	33.8	667.867	2	1333.71	4.5	SC_1.raw	Amidation
		NDFSLNPLIRF	NDFSLNPLIRF(-.98)	30.26	667.867	2	1333.71	3.8	SC_2.raw	Amidation
	FLP-13-4	APSTAPLIRF	APSTAPLIRF(-.98)	22.8	536.318	2	1070.62	-1.8	SC_1.raw	Amidation
		APSTAPLIRF	APSTAPLIRF(-.98)	19.32	536.319	2	1070.62	-0.7	SC_2.raw	Amidation
		APSTAPLIRF	APSTAPLIRF(-.98)	33.04	536.322	2	1070.62	4.5	SC_13.raw	Amidation
	FLP-13-8	SSLNSPLIRF	SSLNSPLIRF(-.98)	24.8	566.827	2	1131.64	0.4	SC_2.raw	Amidation
		SSLNSPLIRF	SSLNSPLIRF(-.98)	32.47	566.83	2	1131.64	4.4	SC_13.raw	Amidation
	FLP-13-9	PDQMPLIRF	PDQMPLIRF(-.98)	20.89	558.306	2	1114.6	1.4	SC_13.raw	Amidation
flp-14	FLP-14-2	HEYLRF	HEYLRF(-.98)	18.4	432.23	2	862.445	1.2	SC_2.raw	Amidation
flp-15	FLP-15-2	SPMAPGGPLRF	SPMAPGGPLRF(-.98)	22.49	564.804	2	1127.59	2.5	SC_13.raw	Amidation
flp-16	FLP-16-1	AQTFVRF	AQTFVRF(-.98)	19.69	434.247	2	866.476	3	SC_2.raw	Amidation
		AQTFVRF	AQTFVRF(-.98)	16.54	434.247	2	866.476	3.2	SC_3.raw	Amidation
		AQTFVRF	AQTFVRF(-.98)	18.21	434.246	2	866.476	2.2	SC_6.raw	Amidation
	FLP-16-2	GQTFIRF	GQTFIRF(-.98)	15.93	434.247	2	866.476	2.5	SC_3.raw	Amidation
flp-17	FLP-17-1	KSAFVRF	KSAFVRF(-.98)	16.48	427.257	2	852.497	1.8	SC_3.raw	Amidation
flp-18	FLP-18-2	EMPGVLRF	EMPGVLRF(-.98)	19.68	474.26	2	946.506	-0.5	SC_6.raw	Amidation
	FLP-18-4	EIPGVLRF	EIPGVLRF(-.98)	19.82	465.282	2	928.549	-0.5	SC_2.raw	Amidation
	FLP-18-5	SEMPGVLRF	SEMPGVLRF(-.98)	20.16	517.778	2	1033.54	2.9	SC_13.raw	Amidation
	FLP-18-7	AVGDETSMPGVLRF	AVGDETSMPGVLRF(-.98)	31.96	739.378	2	1476.74	1.1	SC_2.raw	Amidation
		AVGDETSMPGVLRF	AVGDETSMPGVLRF(-.98)	41.83	739.378	2	1476.74	1.9	SC_13.raw	Amidation
		AVGDETSMPGVLRF	AVGDETSM(+15.99)PGVLRF(-.98)	38.61	747.376	2	1492.73	2.4	SC_13.raw	Oxidation (M); Amidation
		AVGDETSMPGVLRF	AVGDETSMPGVLRF(-.98)	35.77	739.378	2	1476.74	1.4	SC_6.raw	Amidation
	FLP-18-8	GEKKAVPGVLRF	GEKKAVPGVLRF(-.98)	16.7	433.935	3	1298.78	0.6	SC_3.raw	Amidation
		GEKKAVPGVLRF	GEKKAVPGVLRF(-.98)	21.16	433.935	3	1298.78	1.1	SC_6.raw	Amidation
	FLP-18-9	DEIPGVLRF	DEIPGVLRF(-.98)	21.96	522.797	2	1043.58	2.7	SC_13.raw	Amidation
flp-19	FLP-19-1	SKWASQIRY	SKWASQIRY(-.98)	21	569.313	2	1136.61	1.7	SC_3.raw	Amidation
	FLP-19-2	ASWASQVRF	ASWASQVRF(-.98)	27.98	525.778	2	1049.54	0	SC_1.raw	Amidation
	FLP-19-3	YSSYPASETEDSRAVPFVPLPYGYWQSPQQFLDTNDELDDSQRL	YSSYPASETEDSRAVPFVPLPYGYWQSPQQFLDTNDELDDSQRL	38.65	1278.59	4	5110.34	0.9	SC_1.raw
		YSSYPASETEDSRAVPFVPLPYGYWQSPQQFLDTNDELDDSQRL	YSSYPASETEDSRAVPFVPLPYGYWQSPQQFLDTNDELDDSQRL	35.46	1278.6	4	5110.34	4.9	SC_2.raw
flp-21	FLP-21-2	APTSVDDQQYRLLSRYLSQFNAPEYDPSGYMYFDQRSM	APTSVDDQQYRLLSRYLSQFNAPEYDPSGYM(+15.99)YFDQRSM(+15.99)	38.61	1143.52	4	4570.05	-0.3	SC_1.raw	Oxidation (M)
		APTSVDDQQYRLLSRYLSQFNAPEYDPSGYMYFDQRSM	APTSVDDQQYRLLSRYLSQFNAPEYDPSGYMYFDQRSM	32.98	1135.53	4	4538.06	6.1	Steincarp_3_exclusion_list.raw
flp-22	FLP-22-1	APNVKWMRF	APNVKWMRF(-.98)	32.37	574.314	2	1146.61	0.8	SC_13.raw	Amidation
	FLP-22-2	APAAKWMRF	APAAKWMRF(-.98)	22.73	538.795	2	1075.58	1.2	SC_3.raw	Amidation
		APAAKWMRF	APAAKWMRF(-.98)	22.48	538.795	2	1075.58	1.2	SC_6.raw	Amidation
	FLP-22-3	AFFDVFSPQLAPMDNMDRAV	AFFDVFSPQLAPMDNMDRAV	35.71	1136.04	2	2270.05	6	SC_1.raw
		AFFDVFSPQLAPMDNMDRAV	AFFDVFSPQLAPM(+15.99)DNM(+15.99)DRAV	32.22	1152.03	2	2302.04	1.3	SC_1.raw	Oxidation (M)
		AFFDVFSPQLAPMDNMDRAV	AFFDVFSPQLAPMDNM(+15.99)DRAV	30.44	1144.03	2	2286.04	4.4	SC_1.raw	Oxidation (M)
		AFFDVFSPQLAPMDNMDRAV	AFFDVFSPQLAPM(+15.99)DNMDRAV	28.62	1144.03	2	2286.04	0	SC_1.raw	Oxidation (M)
		AFFDVFSPQLAPMDNMDRAV	AFFDVFSPQLAPMDNMDRAV	32.97	757.693	3	2270.05	3.2	SC_2.raw
		AFFDVFSPQLAPMDNMDRAV	AFFDVFSPQLAPM(+15.99)DNMDRAV	27.79	1144.03	2	2286.04	0.5	SC_2.raw	Oxidation (M)
		AFFDVFSPQLAPMDNMDRAV	AFFDVFSPQLAPMDNMDRAV	29.05	757.693	3	2270.05	3.5	Steincarp_2_exclusion_list.raw
		AFFDVFSPQLAPMDNMDRAV	AFFDVFSPQLAPM(+15.99)DNMDRAV	27.37	1144.03	2	2286.04	2	Steincarp_2_exclusion_list.raw	Oxidation (M)
		AFFDVFSPQLAPMDNMDRAV	AFFDVFSPQLAPMDNMDRAV	30.8	1136.04	2	2270.05	2.4	SC_3.raw
		AFFDVFSPQLAPMDNMDRAV	AFFDVFSPQLAPMDNMDRAV	30.53	1136.03	2	2270.05	1.4	Steincarp_3_exclusion_list.raw
		AFFDVFSPQLAPMDNMDRAV	AFFDVFSPQLAPMDNM(+15.99)DRAV	26.31	1144.04	2	2286.04	7.4	Steincarp_3_exclusion_list.raw	Oxidation (M)
		AFFDVFSPQLAPMDNMDRAV	AFFDVFSPQLAPM(+15.99)DNMDRAV	25.43	1144.03	2	2286.04	3.6	Steincarp_3_exclusion_list.raw	Oxidation (M)
		AFFDVFSPQLAPMDNMDRAV	AFFDVFSPQLAPMDNMDRAV	35.74	1136.04	2	2270.05	2.6	SC_13.raw
		AFFDVFSPQLAPMDNMDRAV	AFFDVFSPQLAPMDNM(+15.99)DRAV	17.81	1144.03	2	2286.04	2.2	SC_13.raw	Oxidation (M)
		AFFDVFSPQLAPMDNMDRAV	AFFDVFSPQLAPM(+15.99)DNMDRAV	16.56	1144.03	2	2286.04	1	SC_13.raw	Oxidation (M)
flp-27	FLP-27-3	DPGEFDSLLSELKSKAMGGRMRF	DPGEFDSLLSELKSKAMGGRMRF(-.98)	27.5	514.864	5	2569.28	2.2	Steincarp_2_exclusion_list.raw	Amidation
		DPGEFDSLLSELKSKAMGGRMRF	DPGEFDSLLSELKSKAM(+15.99)GGRMRF(-.98)	21.07	518.063	5	2585.27	3	Steincarp_2_exclusion_list.raw	Oxidation (M); Amidation
		DPGEFDSLLSELKSKAMGGRMRF	DPGEFDSLLSELKSKAM(+15.99)GGRMRF	19.64	518.264	5	2586.26	9.3	Steincarp_2_exclusion_list.raw	Oxidation (M)
		DPGEFDSLLSELKSKAMGGRMRF	DPGEFDSLLSELKSKAMGGRMRF(-.98)	27.56	514.866	5	2569.28	5.3	Steincarp_3_exclusion_list.raw	Amidation
		DPGEFDSLLSELKSKAMGGRMRF	DPGEFDSLLSELKSKAM(+15.99)GGRMRF(-.98)	27.05	518.064	5	2585.27	3.4	Steincarp_3_exclusion_list.raw	Oxidation (M); Amidation
flp-28	FLP-28-1	APNRILMRF	APNRILMRF(-.98)	33.51	558.827	2	1115.64	1.4	SC_13.raw	Amidation
		APNRILMRF	APNRILMRF(-.98)	25	558.828	2	1115.64	3.4	SC_3.raw	Amidation
		APNRILMRF	APNRILMRF(-.98)	27.77	558.828	2	1115.64	2.2	SC_6.raw	Amidation
flp-32	FLP-32-1	AMRNSLVRF	AMRNSLVRF(-.98)	23.49	546.81	2	1091.6	2.9	SC_3.raw	Amidation
flp-33	FLP-33-1	APWGEGSEWEGMLQTLDNLRKPRF	APWGEGSEWEGMLQTLDNLRKPRF(-.98)	26.76	704.855	4	2815.39	2.2	Steincarp_1_exclusion_list.raw	Amidation
		APWGEGSEWEGMLQTLDNLRKPRF	APWGEGSEWEGMLQTLDNLRKPRF(-.98)	26.8	704.855	4	2815.39	2.2	Steincarp_2_exclusion_list.raw	Amidation
		APWGEGSEWEGMLQTLDNLRKPRF	APWGEGSEWEGMLQTLDNLRKPRF(-.98)	36.44	704.856	4	2815.39	2.9	SC_3.raw	Amidation
		APWGEGSEWEGMLQTLDNLRKPRF	APWGEGSEWEGMLQTLDNLRKPRF(-.98)	43.46	704.854	4	2815.39	0	Steincarp_3_exclusion_list.raw	Amidation
		APWGEGSEWEGMLQTLDNLRKPRF	APWGEGSEWEGMLQTLDNLRKPRF	27.93	705.104	4	2816.37	6.1	Steincarp_3_exclusion_list.raw
flp-34	FLP-34-1	SSIYSDPLALKLVQSLNGAERLRF	SSIYSDPLALKLVQSLNGAERLRF(-.98)	34.29	669.877	4	2675.48	0.6	SC_1.raw	Amidation
		SSIYSDPLALKLVQSLNGAERLRF	SSIYSDPLALKLVQSLNGAERLRF(-.98)	25.64	669.879	4	2675.48	3.8	Steincarp_1_exclusion_list.raw	Amidation
		SSIYSDPLALKLVQSLNGAERLRF	SSIYSDPLALKLVQSLNGAERLRF(-.98)	29.5	669.878	4	2675.48	2.2	SC_2.raw	Amidation
		SSIYSDPLALKLVQSLNGAERLRF	SSIYSDPLALKLVQSLNGAERLRF(-.98)	29.6	669.876	4	2675.48	0.1	SC_3.raw	Amidation
		SSIYSDPLALKLVQSLNGAERLRF	SSIYSDPLALKLVQSLNGAERLRF(-.98)	26.29	892.833	3	2675.48	0.9	Steincarp_3_exclusion_list.raw	Amidation
	FLP-34-2	STHDLNEFTMALNGASRLRY	STHDLNEFTMALNGASRLRY(-.98)	27.86	574.54	4	2294.12	3.9	SC_1.raw	Amidation
	FLP-34-5	RFIELDLERTAVPLHE	RFIELDLERTAVPLHE	33.71	485.269	4	1937.04	4.6	SC_1.raw
	FLP-34-6	SDGSVDPAALYEQFLAAQQFPYEVQEFPAYTQ	SDGSVDPAALYEQFLAAQQFPYEVQEFPAYTQ	35.26	1203.9	3	3608.66	2.9	SC_1.raw
		SDGSVDPAALYEQFLAAQQFPYEVQEFPAYTQ	SDGSVDPAALYEQFLAAQQFPYEVQEFPAYTQ	35.78	903.173	4	3608.66	0.4	Steincarp_1_exclusion_list.raw
		SDGSVDPAALYEQFLAAQQFPYEVQEFPAYTQ	SDGSVDPAALYEQFLAAQQFPYEVQEFPAYTQ	29.62	1203.89	3	3608.66	-0.1	SC_2.raw
		SDGSVDPAALYEQFLAAQQFPYEVQEFPAYTQ	SDGSVDPAALYEQFLAAQQFPYEVQEFPAYTQ	27.7	1203.89	3	3608.66	0.2	SC_3.raw
		SDGSVDPAALYEQFLAAQQFPYEVQEFPAYTQ	SDGSVDPAALYEQFLAAQQFPYEVQEFPAYTQ	28.81	1203.9	3	3608.66	1.7	Steincarp_3_exclusion_list.raw
nlp-2.2	NLP-2.2-1	SIALGRLSLRP	SIALGRLSLRP(-.98)	27.91	591.379	2	1180.74	2.4	SC_13.raw	Amidation
nlp-3	NLP-3-1	KSLWADDDTVLIPLSESK	KSLWADDDTVLIPLSESK(-.98)	26.69	672.692	3	2015.06	-1.3	SC_3.raw	Amidation
		KSLWADDDTVLIPLSESK	KSLWADDDTVLIPLSESK(-.98)	45.31	1008.54	2	2015.06	1.4	SC_13.raw	Amidation
	NLP-3-2	AINPFMDSI	AINPFMDSI(-.98)	19.68	503.755	2	1005.5	0.3	SC_2.raw	Amidation
		AINPFMDSI	AINPFMDSI(-.98)	29.82	1006.5	1	1005.5	1.5	SC_13.raw	Amidation
		AINPFMDSI	AINPFMDSI(-.98)	24.16	1006.51	1	1005.5	2.5	SC_3.raw	Amidation
	NLP-3-4	SELPLIYRFRPNH	SELPLIYRFRPNH	27.11	821.447	2	1640.88	0.8	SC_13.raw
nlp-7.1	NLP-7.1-5	SDFDFDDPRFLSSAF	SDFDFDDPRFLSSAF(-.98)	42.93	882.898	2	1763.78	0.8	SC_1.raw	Amidation
		SDFDFDDPRFLSSAF	SDFDFDDPRFLSSAF(-.98)	39.11	882.896	2	1763.78	-1.1	SC_2.raw	Amidation
		SDFDFDDPRFLSSAF	SDFDFDDPRFLSSAF(-.98)	36.65	882.899	2	1763.78	3.1	Steincarp_3_exclusion_list.raw	Amidation
nlp-7.2	NLP-7.2-5	DEFDFDDPRFFSTSF	DEFDFDDPRFFSTSF(-.98)	47.46	935.9	2	1869.78	0.8	SC_1.raw	Amidation
		DEFDFDDPRFFSTSF	DEFDFDDPRFFSTSF(-.98)	31.28	935.899	2	1869.78	-0.5	Steincarp_1_exclusion_list.raw	Amidation
		DEFDFDDPRFFSTSF	DEFDFDDPRFFSTSF(-.98)	39.78	935.9	2	1869.78	0.2	SC_2.raw	Amidation
		DEFDFDDPRFFSTSF	DEFDFDDPRFFSTSF(-.98)	36.61	935.902	2	1869.78	2.1	Steincarp_2_exclusion_list.raw	Amidation
		DEFDFDDPRFFSTSF	DEFDFDDPRFFSTSF(-.98)	37.07	935.901	2	1869.78	1.6	Steincarp_3_exclusion_list.raw	Amidation
nlp-8	NLP-8-1	AFDRLDMSPFDFGAY	AFDRLDMSPFDFGAY	33.54	876.39	2	1750.77	0.1	Steincarp_1_exclusion_list.raw
		AFDRLDMSPFDFGAY	AFDRLDMSPFDFGAY	35.04	876.391	2	1750.77	1.2	SC_2.raw
		AFDRLDMSPFDFGAY	AFDRLDMSPFDFGAY	27.76	876.391	2	1750.77	0.4	Steincarp_2_exclusion_list.raw
		AFDRLDMSPFDFGAY	AFDRLDMSPFDFGAY	34.57	876.392	2	1750.77	1.9	SC_3.raw
		AFDRLDMSPFDFGAY	AFDRLDMSPFDFGAY	25.22	876.391	2	1750.77	0.5	Steincarp_3_exclusion_list.raw
	NLP-8-4	LPYAVVVGSNTAPSIVPSGHLTS	LPYAVVVGSNTAPSIVPSGHLTS	41.18	1133.61	2	2265.2	4.2	SC_13.raw
		LPYAVVVGSNTAPSIVPSGHLTS	LPYAVVVGSNTAPSIVPSGHLTS	35.81	1133.61	2	2265.2	3.3	SC_6.raw
	NLP-8-11	SGNYVIPAHALA	SGNYVIPAHALA	26.71	606.823	2	1211.63	1.5	SC_3.raw
	NLP-8-12	SQKIALGPEVVDLLGEFRPSAVDF	SQKIALGPEVVDLLGEFRPSAVDF	46.8	863.134	3	2586.37	3.7	SC_1.raw
		SQKIALGPEVVDLLGEFRPSAVDF	SQKIALGPEVVDLLGEFRPSAVDF	44.41	863.13	3	2586.37	0.2	Steincarp_1_exclusion_list.raw
		SQKIALGPEVVDLLGEFRPSAVDF	SQKIALGPEVVDLLGEFRPSAVDF	28.37	863.133	3	2586.37	3.2	SC_2.raw
		SQKIALGPEVVDLLGEFRPSAVDF	SQKIALGPEVVDLLGEFRPSAVDF	29.29	863.131	3	2586.37	1.4	Steincarp_2_exclusion_list.raw
		SQKIALGPEVVDLLGEFRPSAVDF	SQKIALGPEVVDLLGEFRPSAVDF	36.21	863.132	3	2586.37	2.3	SC_3.raw
		SQKIALGPEVVDLLGEFRPSAVDF	SQKIALGPEVVDLLGEFRPSAVDF	46.62	863.131	3	2586.37	1.3	Steincarp_3_exclusion_list.raw
nlp-13	NLP-13-3	NFDREFMHF	NFDREFMHF(-.98)	22.36	621.28	2	1240.54	0.9	SC_13.raw	Amidation
	NLP-13-4	SDAAGFDRNFMNF	SDAAGFDRNFMNF(-.98)	40.04	745.829	2	1489.64	1.8	SC_13.raw	Amidation
		SDAAGFDRNFMNF	SDAAGFDRNFM(+15.99)NF(-.98)	23.85	753.827	2	1505.64	2.6	SC_13.raw	Oxidation (M); Amidation
		SDAAGFDRNFMNF	SDAAGFDRNFMNF(-.98)	18.2	745.828	2	1489.64	0.9	SC_6.raw	Amidation
	NLP-13-5	SGNEFDRQFMHF	SGNEFDRQFMHF(-.98)	29.88	757.337	2	1512.66	2.4	SC_13.raw	Amidation
	NLP-13-7	SSDDAFQREFMSF	SSDDAFQREFMSF(-.98)	29.68	783.339	2	1564.66	1.5	SC_1.raw	Amidation
		SSDDAFQREFMSF	SSDDAFQREFMSF(-.98)	40.08	783.339	2	1564.66	1.5	SC_6.raw	Amidation
nlp-14	NLP-14-2	ALDILDGNDFGM	ALDILDGNDFGM(+15.99)	28.32	648.793	2	1295.57	1.6	SC_1.raw	Oxidation (M)
		ALDILDGNDFGM	ALDILDGNDFGM	23.85	640.795	2	1279.58	0.5	SC_1.raw
		ALDILDGNDFGM	ALDILDGNDFGM	24.98	640.797	2	1279.58	3.1	SC_2.raw
		ALDILDGNDFGM	ALDILDGNDFGM(+15.99)	24.97	648.794	2	1295.57	2.7	SC_2.raw	Oxidation (M)
		ALDILDGNDFGM	ALDILDGNDFGM(+15.99)	27.55	648.794	2	1295.57	2.5	SC_3.raw	Oxidation (M)
		ALDILDGNDFGM	ALDILDGNDFGM	24.47	640.796	2	1279.58	2	SC_13.raw
	NLP-14-3	ALDYLEGGDFGM	ALDYLEGGDFGM	31.63	644.282	2	1286.55	0	SC_1.raw
		ALDYLEGGDFGM	ALDYLEGGDFGM	28.94	644.283	2	1286.55	1.5	SC_2.raw
		ALDYLEGGDFGM	ALDYLEGGDFGM	30.77	644.283	2	1286.55	1.8	SC_3.raw
	NLP-14-6	SSQQLLGRLR	SSQQLLGRLR(-.98)	25.06	578.851	2	1155.68	2.6	SC_3.raw	Amidation
nlp-15.1	NLP-15.1-7	APTLSHRPHSLSQV	APTLSHRPHSLSQV	30.11	765.413	2	1528.81	-0.3	SC_3.raw
		APTLSHRPHSLSQV	APTLSHRPHSLSQV	35.29	510.612	3	1528.81	1.3	SC_6.raw
nlp-15.2	NLP-15.2-7	APTLSHRPHSLSQV	APTLSHRPHSLSQV	30.11	765.413	2	1528.81	-0.3	SC_3.raw
		APTLSHRPHSLSQV	APTLSHRPHSLSQV	35.29	510.612	3	1528.81	1.3	SC_6.raw
nlp-17	NLP-17-1	AGHLSNMMRI	AGHLSNMMRI(-.98)	24.11	564.793	2	1127.57	1.8	SC_3.raw	Amidation
		AGHLSNMMRI	AGHLSNMMRI(-.98)	25.6	564.793	2	1127.57	1.7	SC_6.raw	Amidation
	NLP-17-3	SDPWMNRET	SDPWMNRET	27.94	568.247	2	1134.48	2.5	SC_3.raw
		SDPWMNRET	SDPWMNRET	27.27	568.246	2	1134.48	1.6	SC_6.raw
	NLP-17-4	LPYSDGAESPYMEPYLNQFESSLSYQPRV	LPYSDGAESPYM(+15.99)EPYLNQFESSLSYQPRV	39.54	1128.52	3	3382.53	1.4	SC_1.raw	Oxidation (M)
		LPYSDGAESPYMEPYLNQFESSLSYQPRV	LPYSDGAESPYMEPYLNQFESSLSYQPRV	37.72	1123.19	3	3366.54	1	SC_1.raw
		LPYSDGAESPYMEPYLNQFESSLSYQPRV	LPYSDGAESPYMEPYLNQFESSLSYQPRV	46.82	1123.19	3	3366.54	2.9	Steincarp_1_exclusion_list.raw
		LPYSDGAESPYMEPYLNQFESSLSYQPRV	LPYSDGAESPYM(+15.99)EPYLNQFESSLSYQPRV	44.27	1128.52	3	3382.53	2.4	Steincarp_1_exclusion_list.raw	Oxidation (M)
		LPYSDGAESPYMEPYLNQFESSLSYQPRV	LPYSDGAESPYMEPYLNQFESSLSYQPRV	33.76	1123.19	3	3366.54	1.5	SC_2.raw
		LPYSDGAESPYMEPYLNQFESSLSYQPRV	LPYSDGAESPYMEPYLNQFESSLSYQPRV	42.21	1123.19	3	3366.54	0.4	Steincarp_2_exclusion_list.raw
		LPYSDGAESPYMEPYLNQFESSLSYQPRV	LPYSDGAESPYM(+15.99)EPYLNQFESSLSYQPRV	24.81	1128.52	3	3382.53	2.4	Steincarp_2_exclusion_list.raw	Oxidation (M)
		LPYSDGAESPYMEPYLNQFESSLSYQPRV	LPYSDGAESPYMEPYLNQFESSLSYQPRV	44.85	1123.19	3	3366.54	0.6	SC_3.raw
		LPYSDGAESPYMEPYLNQFESSLSYQPRV	LPYSDGAESPYM(+15.99)EPYLNQFESSLSYQPRV	37.06	1128.52	3	3382.53	-0.2	Steincarp_3_exclusion_list.raw	Oxidation (M)
		LPYSDGAESPYMEPYLNQFESSLSYQPRV	LPYSDGAESPYMEPYLNQFESSLSYQPRV	30.22	1123.19	3	3366.54	0.9	Steincarp_3_exclusion_list.raw
nlp-21	NLP-21-2	GGGRSFQGFSGD	GGGRSFQGFSGD	14.12	586.261	2	1170.51	1.5	SC_2.raw
		GGGRSFQGFSGD	GGGRSFQGFSGD	23.57	586.26	2	1170.51	0.6	SC_3.raw
		GGGRSFQGFSGD	GGGRSFQGFSGD	25.46	586.261	2	1170.51	2.6	SC_6.raw
	NLP-21-6	GGARVFVPVGQEE	GGARVFVPVGQEE	22.62	672.849	2	1343.68	-0.1	SC_1.raw
		GGARVFVPVGQEE	GGARVFVPVGQEE	25.23	672.848	2	1343.68	-1.6	SC_2.raw
		GGARVFVPVGQEE	GGARVFVPVGQEE	31.05	672.85	2	1343.68	1.9	SC_2.raw
		GGARVFVPVGQEE	GGARVFVPVGQEE	31.67	672.851	2	1343.68	2.3	SC_3.raw
	NLP-21-9	AGGRTFPVHGDDSKE	AGGRTFPVHGDDSKE	39.57	524.919	3	1571.73	0.8	SC_2.raw
	NLP-21-10	VWEELESYFP	VWEELESYFP	22.68	649.802	2	1297.59	1.5	SC_1.raw
		VWEELESYFP	VWEELESYFP	25.72	649.802	2	1297.59	2.3	SC_2.raw
	NLP-21-11	GGGHVFVPLMAQE	GGGHVFVPLM(+15.99)AQE	37.7	679.334	2	1356.65	2.6	SC_13.raw	Oxidation (M)
		GGGHVFVPLMAQE	GGGHVFVPLMAQE	33.61	671.336	2	1340.65	1.5	SC_13.raw
	NLP-21-12	LFSEWYLLEDPTEVLMPAEE	LFSEWYLLEDPTEVLMPAEE	29.29	1206.07	2	2410.13	0	SC_1.raw
		LFSEWYLLEDPTEVLMPAEE	LFSEWYLLEDPTEVLMPAEE	29.49	1206.07	2	2410.13	0.1	Steincarp_1_exclusion_list.raw
		LFSEWYLLEDPTEVLMPAEE	LFSEWYLLEDPTEVLMPAEE	20.59	1206.07	2	2410.13	0.7	SC_2.raw
nlp-37	NLP-37-1	NNAEVVNGILKNFGALDRLGDV	NNAEVVNGILKNFGALDRLGDV(-.98)	31.41	1164.13	2	2326.24	3.8	SC_1.raw	Amidation
		NNAEVVNGILKNFGALDRLGDV	NNAEVVNGILKNFGALDRLGDV(-.98)	29.92	1164.13	2	2326.24	0.9	Steincarp_1_exclusion_list.raw	Amidation
		NNAEVVNGILKNFGALDRLGDV	NNAEVVNGILKNFGALDRLGDV(-.98)	30.03	776.421	3	2326.24	0.8	Steincarp_2_exclusion_list.raw	Amidation
		NNAEVVNGILKNFGALDRLGDV	NNAEVVNGILKNFGALDRLGDV(-.98)	34.11	776.42	3	2326.24	-0.4	SC_3.raw	Amidation
		NNAEVVNGILKNFGALDRLGDV	NNAEVVNGILKNFGALDRLGDV(-.98)	36.28	776.42	3	2326.24	-0.2	Steincarp_3_exclusion_list.raw	Amidation
		NNAEVVNGILKNFGALDRLGDV	NNAEVVNGILKNFGALDRLGDV	24.49	1164.63	2	2327.22	7.9	Steincarp_3_exclusion_list.raw
nlp-43	NLP-43-2	SMQPVEARPAQI	SMQPVEARPAQI	33.51	663.846	2	1325.68	1.7	SC_3.raw
		SMQPVEARPAQI	SM(+15.99)QPVEARPAQI	30.86	671.844	2	1341.67	1.2	SC_3.raw	Oxidation (M)
		SMQPVEARPAQI	SMQPVEARPAQI	32.7	663.846	2	1325.68	1	SC_6.raw
		SMQPVEARPAQI	SM(+15.99)QPVEARPAQI	27.91	671.843	2	1341.67	0.7	SC_6.raw	Oxidation (M)
	NLP-43-3	SSGDAFADFDSLPLERMF	SSGDAFADFDSLPLERMF	38.3	1002.96	2	2003.89	2.2	SC_1.raw
		SSGDAFADFDSLPLERMF	SSGDAFADFDSLPLERM(+15.99)F	32.67	1010.95	2	2019.89	3.1	SC_1.raw	Oxidation (M)
		SSGDAFADFDSLPLERMF	SSGDAFADFDSLPLERMF	33.5	1002.96	2	2003.89	1.8	Steincarp_1_exclusion_list.raw
		SSGDAFADFDSLPLERMF	SSGDAFADFDSLPLERMF	26.74	1002.96	2	2003.89	5.1	SC_2.raw
		SSGDAFADFDSLPLERMF	SSGDAFADFDSLPLERMF	36.68	1002.96	2	2003.89	3.8	Steincarp_3_exclusion_list.raw
nlp-49	NLP-49-1	WPAGESADALPDELLARVYRTVLL	WPAGESADALPDELLARVYRTVLL	40.01	885.813	3	2654.41	3.6	SC_1.raw
		WPAGESADALPDELLARVYRTVLL	WPAGESADALPDELLARVYRTVLL	23.27	885.815	3	2654.41	6.1	SC_2.raw
		WPAGESADALPDELLARVYRTVLL	WPAGESADALPDELLARVYRTVLL	32.83	885.814	3	2654.41	5.2	Steincarp_3_exclusion_list.raw
	NLP-49-2	SPSIGLSLAEYMASPQGQDNFHFIPS	SPSIGLSLAEYMASPQGQDNFHFIPS(-.98)	47.48	931.451	3	2791.33	1.7	SC_1.raw	Amidation
		SPSIGLSLAEYMASPQGQDNFHFIPS	SPSIGLSLAEYM(+15.99)ASPQGQDNFHFIPS(-.98)	39.07	936.782	3	2807.32	0.1	SC_1.raw	Oxidation (M); Amidation
		SPSIGLSLAEYMASPQGQDNFHFIPS	SPSIGLSLAEYMASPQGQDNFHFIPS	38.75	931.786	3	2792.31	9	SC_1.raw
		SPSIGLSLAEYMASPQGQDNFHFIPS	SPSIGLSLAEYMASPQGQDNFHFIPS(-.98)	34.27	931.451	3	2791.33	1.1	SC_2.raw	Amidation
		SPSIGLSLAEYMASPQGQDNFHFIPS	SPSIGLSLAEYMASPQGQDNFHFIPS	31.8	931.785	3	2792.31	7.5	SC_2.raw
		SPSIGLSLAEYMASPQGQDNFHFIPS	SPSIGLSLAEYM(+15.99)ASPQGQDNFHFIPS	30.38	937.116	3	2808.31	7.6	SC_2.raw	Oxidation (M)
		SPSIGLSLAEYMASPQGQDNFHFIPS	SPSIGLSLAEYMASPQGQDNFHFIPS	27.55	1397.17	2	2792.31	6.5	Steincarp_2_exclusion_list.raw
		SPSIGLSLAEYMASPQGQDNFHFIPS	SPSIGLSLAEYMASPQGQDNFHFIPS(-.98)	27.09	1396.67	2	2791.33	0.1	Steincarp_2_exclusion_list.raw	Amidation
		SPSIGLSLAEYMASPQGQDNFHFIPS	SPSIGLSLAEYMASPQGQDNFHFIPS(-.98)	37.09	931.45	3	2791.33	-0.2	SC_3.raw	Amidation
		SPSIGLSLAEYMASPQGQDNFHFIPS	SPSIGLSLAEYM(+15.99)ASPQGQDNFHFIPS(-.98)	31.89	936.782	3	2807.32	0.8	SC_3.raw	Oxidation (M); Amidation
		SPSIGLSLAEYMASPQGQDNFHFIPS	SPSIGLSLAEYMASPQGQDNFHFIPS	30.21	931.784	3	2792.31	6.3	SC_3.raw
		SPSIGLSLAEYMASPQGQDNFHFIPS	SPSIGLSLAEYMASPQGQDNFHFIPS(-.98)	35.24	1396.67	2	2791.33	-0.8	Steincarp_3_exclusion_list.raw	Amidation
		SPSIGLSLAEYMASPQGQDNFHFIPS	SPSIGLSLAEYMASPQGQDNFHFIPS	25.23	1397.17	2	2792.31	8.3	Steincarp_3_exclusion_list.raw
		SPSIGLSLAEYMASPQGQDNFHFIPS	SPSIGLSLAEYM(+15.99)ASPQGQDNFHFIPS(-.98)	23.09	1404.67	2	2807.32	3.1	Steincarp_3_exclusion_list.raw	Oxidation (M); Amidation
nlp-51	NLP-51-1	NTGTPAGMEFESNVQPFIRF	NTGTPAGMEFESNVQPFIRF	38.85	1121.53	2	2241.05	-0.4	SC_1.raw
		NTGTPAGMEFESNVQPFIRF	NTGTPAGMEFESNVQPFIRF	36	1121.53	2	2241.05	0.3	Steincarp_1_exclusion_list.raw
		NTGTPAGMEFESNVQPFIRF	NTGTPAGMEFESNVQPFIRF	38.49	1121.54	2	2241.05	3.2	SC_2.raw
		NTGTPAGMEFESNVQPFIRF	NTGTPAGMEFESNVQPFIRF	23.16	1121.53	2	2241.05	1	Steincarp_2_exclusion_list.raw
		NTGTPAGMEFESNVQPFIRF	NTGTPAGMEFESNVQPFIRF	35.93	1121.53	2	2241.05	-0.4	SC_3.raw
		NTGTPAGMEFESNVQPFIRF	NTGTPAGMEFESNVQPFIRF	31.18	1121.53	2	2241.05	0.4	Steincarp_3_exclusion_list.raw
	NLP-51-2	SFIYPSPNLRAFDGYGSRENDQLEDLLFQARAAAAAASQ	SFIYPSPNLRAFDGYGSRENDQLEDLLFQARAAAAAASQ	29.31	1065.77	4	4259.07	-1.4	Steincarp_3_exclusion_list.raw
nlp-56.1	NLP-56.1-1	EGKTAEALLDRQA	EGKTAEALLDRQA	21.95	701.372	2	1400.73	3	SC_6.raw
nlp-56.2	NLP-56.2-1	EGKTAEALLDRQA	EGKTAEALLDRQA	21.95	701.372	2	1400.73	3	SC_6.raw
nlp-61	NLP-61-1	WNRLEPSIRFF	WNRLEPSIRFF	35.75	488.93	3	1463.77	0.3	SC_1.raw
		WNRLEPSIRFF	WNRLEPSIRFF	30.91	488.93	3	1463.77	1.4	SC_2.raw
		WNRLEPSIRFF	WNRLEPSIRFF	32.77	488.93	3	1463.77	0.7	SC_3.raw
	NLP-61-2	LPMIASPNSKAHNYISSYDFEPNSDEAAFLAAFQQFRPMQ	LPM(+15.99)IASPNSKAHNYISSYDFEPNSDEAAFLAAFQQFRPM(+15.99)Q	45.89	1142.04	4	4564.11	3.5	SC_1.raw	Oxidation (M)
		LPMIASPNSKAHNYISSYDFEPNSDEAAFLAAFQQFRPMQ	LPMIASPNSKAHNYISSYDFEPNSDEAAFLAAFQQFRPM(+15.99)Q	45.13	1138.03	4	4548.12	-1.7	SC_1.raw	Oxidation (M)
		LPMIASPNSKAHNYISSYDFEPNSDEAAFLAAFQQFRPMQ	LPM(+15.99)IASPNSKAHNYISSYDFEPNSDEAAFLAAFQQFRPMQ	34.47	1138.03	4	4548.12	-1.7	SC_1.raw	Oxidation (M)
		LPMIASPNSKAHNYISSYDFEPNSDEAAFLAAFQQFRPMQ	LPMIASPNSKAHNYISSYDFEPNSDEAAFLAAFQQFRPMQ	33.32	1134.04	4	4532.12	1.3	SC_1.raw
		LPMIASPNSKAHNYISSYDFEPNSDEAAFLAAFQQFRPMQ	LPM(+15.99)IASPNSKAHNYISSYDFEPNSDEAAFLAAFQQFRPM(+15.99)Q	40.36	1142.04	4	4564.11	1.3	Steincarp_1_exclusion_list.raw	Oxidation (M)
		LPMIASPNSKAHNYISSYDFEPNSDEAAFLAAFQQFRPMQ	LPMIASPNSKAHNYISSYDFEPNSDEAAFLAAFQQFRPMQ	25.5	1134.04	4	4532.12	-0.3	SC_3.raw
		LPMIASPNSKAHNYISSYDFEPNSDEAAFLAAFQQFRPMQ	LPM(+15.99)IASPNSKAHNYISSYDFEPNSDEAAFLAAFQQFRPM(+15.99)Q	44.27	1142.04	4	4564.11	3	Steincarp_3_exclusion_list.raw	Oxidation (M)
		LPMIASPNSKAHNYISSYDFEPNSDEAAFLAAFQQFRPMQ	LPM(+15.99)IASPNSKAHNYISSYDFEPNSDEAAFLAAFQQFRPMQ	42.26	1138.04	4	4548.12	0.3	Steincarp_3_exclusion_list.raw	Oxidation (M)
		LPMIASPNSKAHNYISSYDFEPNSDEAAFLAAFQQFRPMQ	LPMIASPNSKAHNYISSYDFEPNSDEAAFLAAFQQFRPMQ	41.7	1134.04	4	4532.12	1.9	Steincarp_3_exclusion_list.raw
nlp-64	NLP-64-3	FFPSAGFYVPVSYERFPDGVVKGQV	FFPSAGFYVPVSYERFPDGVVKGQV	39.84	931.475	3	2791.4	0.3	SC_1.raw
		FFPSAGFYVPVSYERFPDGVVKGQV	FFPSAGFYVPVSYERFPDGVVKGQV	23.05	931.474	3	2791.4	0.1	Steincarp_1_exclusion_list.raw
		FFPSAGFYVPVSYERFPDGVVKGQV	FFPSAGFYVPVSYERFPDGVVKGQV	28.44	931.474	3	2791.4	0.1	SC_3.raw
		FFPSAGFYVPVSYERFPDGVVKGQV	FFPSAGFYVPVSYERFPDGVVKGQV	25.68	931.475	3	2791.4	0.4	Steincarp_3_exclusion_list.raw
	NLP-64-4	NNALAPEIVYVPAYGDGRTLFDVPK	NNALAPEIVYVPAYGDGRTLFDVPK	23.29	907.142	3	2718.4	1.2	SC_1.raw
		NNALAPEIVYVPAYGDGRTLFDVPK	NNALAPEIVYVPAYGDGRTLFDVPK	23.89	907.142	3	2718.4	0.8	Steincarp_1_exclusion_list.raw
		NNALAPEIVYVPAYGDGRTLFDVPK	NNALAPEIVYVPAYGDGRTLFDVPK	20.99	907.142	3	2718.4	0.9	SC_2.raw
nlp-70	NLP-70-4	AALGGADPFDQSRYYM	AALGGADPFDQSRYYM	31.24	881.401	2	1760.78	2.6	SC_13.raw
		AALGGADPFDQSRYYM	AALGGADPFDQSRYYM(+15.99)	20.66	889.398	2	1776.78	1.8	SC_13.raw	Oxidation (M)
nlp-71	NLP-71-1	SMSQFKNCYFSPIQCVLME	SMSQFKNCYFSPIQC(-1.01)VLM(+15.99)E	22.65	1135.49	2	2268.98	-3.3	Steincarp_1_exclusion_list.raw	Half of a disulfide bridge; Oxidation (M)
		SMSQFKNCYFSPIQCVLME	SMSQFKNCYFSPIQC(-1.01)VLME	22.24	1127.5	2	2252.99	-1.5	Steincarp_1_exclusion_list.raw	Half of a disulfide bridge
		SMSQFKNCYFSPIQCVLME	SMSQFKNCYFSPIQC(-1.01)VLME	28.13	1127.5	2	2252.99	-0.6	SC_3.raw	Half of a disulfide bridge
	NLP-71-3	TNVPVPLSAFIDKPLASEALPQAMYPWAQQRPYSAY	TNVPVPLSAFIDKPLASEALPQAMYPWAQQRPYSAY(-.98)	32.31	1005.52	4	4018.04	4.1	Steincarp_1_exclusion_list.raw	Amidation
		TNVPVPLSAFIDKPLASEALPQAMYPWAQQRPYSAY	TNVPVPLSAFIDKPLASEALPQAM(+15.99)YPWAQQRPYSAY(-.98)	27.09	1009.52	4	4034.04	1.5	Steincarp_1_exclusion_list.raw	Oxidation (M); Amidation
		TNVPVPLSAFIDKPLASEALPQAMYPWAQQRPYSAY	TNVPVPLSAFIDKPLASEALPQAMYPWAQQRPYSAY(-.98)	31.53	1340.36	3	4018.04	2.3	SC_3.raw	Amidation
nlp-74	NLP-74-1	SNAELINGLIGMDLGKLSAV	SNAELINGLIGMDLGKLSAV	30.54	1008.05	2	2014.08	8.4	SC_1.raw
		SNAELINGLIGMDLGKLSAV	SNAELINGLIGMDLGKLSAV(-.98)	27.53	672.038	3	2013.09	0.5	SC_1.raw	Amidation
		SNAELINGLIGMDLGKLSAV	SNAELINGLIGM(+15.99)DLGKLSAV(-.98)	26.67	1015.55	2	2029.09	2.9	SC_1.raw	Oxidation (M); Amidation
		SNAELINGLIGMDLGKLSAV	SNAELINGLIGMDLGKLSAV(-.98)	42.15	1007.56	2	2013.09	1.4	Steincarp_1_exclusion_list.raw	Amidation
		SNAELINGLIGMDLGKLSAV	SNAELINGLIGMDLGKLSAV(-.98)	23.95	672.039	3	2013.09	0.9	SC_2.raw	Amidation
		SNAELINGLIGMDLGKLSAV	SNAELINGLIGMDLGKLSAV(-.98)	18.54	672.039	3	2013.09	1.5	Steincarp_2_exclusion_list.raw	Amidation
		SNAELINGLIGMDLGKLSAV	SNAELINGLIGMDLGKLSAV(-.98)	43.57	1007.55	2	2013.09	1	SC_3.raw	Amidation
		SNAELINGLIGMDLGKLSAV	SNAELINGLIGMDLGKLSAV(-.98)	47.06	1007.56	2	2013.09	2.8	Steincarp_3_exclusion_list.raw	Amidation
		SNAELINGLIGMDLGKLSAV	SNAELINGLIGM(+15.99)DLGKLSAV(-.98)	26.64	1015.55	2	2029.09	2.8	Steincarp_3_exclusion_list.raw	Oxidation (M); Amidation
		SNAELINGLIGMDLGKLSAV	SNAELINGLIGMDLGKLSAV(-.98)	31.42	1007.56	2	2013.09	1.6	SC_13.raw	Amidation
	NLP-74-2	SNAELINGLLGMNLNRLHSA	SNAELINGLLGMNLNRLHSA(-.98)	33.06	712.718	3	2135.13	3.2	SC_1.raw	Amidation
		SNAELINGLLGMNLNRLHSA	SNAELINGLLGMNLNRLHSA(-.98)	29.43	712.718	3	2135.13	2.7	SC_2.raw	Amidation
		SNAELINGLLGMNLNRLHSA	SNAELINGLLGMNLNRLHSA(-.98)	22.74	712.716	3	2135.13	-0.1	Steincarp_2_exclusion_list.raw	Amidation
		SNAELINGLLGMNLNRLHSA	SNAELINGLLGMNLNRLHSA(-.98)	29.06	712.718	3	2135.13	3	SC_3.raw	Amidation
		SNAELINGLLGMNLNRLHSA	SNAELINGLLGMNLNRLHSA(-.98)	42.32	1068.57	2	2135.13	2.6	Steincarp_3_exclusion_list.raw	Amidation
		SNAELINGLLGMNLNRLHSA	SNAELINGLLGMNLNRLHSA(-.98)	47.89	1068.57	2	2135.13	1.1	SC_13.raw	Amidation
		SNAELINGLLGMNLNRLHSA	SNAELINGLLGM(+15.99)NLNRLHSA(-.98)	30.81	1076.57	2	2151.12	4.1	SC_13.raw	Oxidation (M); Amidation
		SNAELINGLLGMNLNRLHSA	SNAELINGLLGMNLNRLHSA(-.98)	55.61	1068.57	2	2135.13	2.7	SC_6.raw	Amidation
	NLP-74-3	TPLVYRPDLAAQYENEMMV	TPLVYRPDLAAQYENEMMV	45.75	1120.54	2	2239.07	3.3	SC_13.raw
		TPLVYRPDLAAQYENEMMV	TPLVYRPDLAAQYENEM(+15.99)MV	33.09	1128.54	2	2255.06	2.1	SC_13.raw	Oxidation (M)
		TPLVYRPDLAAQYENEMMV	TPLVYRPDLAAQYENEMM(+15.99)V	29.42	1128.54	2	2255.06	2.3	SC_13.raw	Oxidation (M)
		TPLVYRPDLAAQYENEMMV	TPLVYRPDLAAQYENEMMV	52.53	1120.54	2	2239.07	1.2	SC_6.raw
		TPLVYRPDLAAQYENEMMV	TPLVYRPDLAAQYENEMM(+15.99)V	41.06	1128.54	2	2255.06	-0.5	SC_6.raw	Oxidation (M)
		TPLVYRPDLAAQYENEMMV	TPLVYRPDLAAQYENEM(+15.99)MV	37.28	1128.54	2	2255.06	1	SC_6.raw	Oxidation (M)
nlp-82	NLP-82-1	FILQELPLDRSE	FILQELPLDRSE	20.74	730.394	2	1458.77	1.5	SC_13.raw
		FILQELPLDRSE	FILQELPLDRSE	18.78	730.394	2	1458.77	1.8	SC_6.raw
nlp-97	NLP-97-1	GARNPYSWLNVKPK	GARNPYSWLNVKPK	38.94	543.967	3	1628.88	0.8	SC_13.raw
nlp-99	NLP-99-1	EKIMGYGWEQCEFSPMSCLL	EKIMGYGWEQC(-1.01)EFSPMSCLL	33.43	1175.51	2	2349.01	1.4	SC_1.raw	Half of a disulfide bridge
		EKIMGYGWEQCEFSPMSCLL	EKIMGYGWEQCEFSPMSC(-1.01)LL	30.64	1175.51	2	2349.01	2.2	SC_1.raw	Half of a disulfide bridge
		EKIMGYGWEQCEFSPMSCLL	EKIM(+15.99)GYGWEQC(-1.01)EFSPMSC(-1.01)LL	23.18	1183	2	2363.99	0.1	SC_1.raw	Oxidation (M); Half of a disulfide bridge
	NLP-99-2	AVPGFSSAVSSRL	AVPGFSSAVSSRL	33.84	639.348	2	1276.68	3.9	SC_13.raw
nlp-100	NLP-100-1	TFHRNFNTNAA	TFHRNFNTNAA	33.27	646.811	2	1291.61	0.6	SC_3.raw
		TFHRNFNTNAA	TFHRNFNTNAA	37.33	646.812	2	1291.61	3.7	SC_6.raw
nlp-101	NLP-101-1	IPTSNSQPAFLKQLIKQISNS	IPTSNSQPAFLKQLIKQISNS	40.44	772.097	3	2313.27	-0.5	SC_1.raw
		IPTSNSQPAFLKQLIKQISNS	IPTSNSQPAFLKQLIKQISNS	26.79	772.098	3	2313.27	1.2	SC_2.raw
		IPTSNSQPAFLKQLIKQISNS	IPTSNSQPAFLKQLIKQISNS	43.92	772.099	3	2313.27	2.2	Steincarp_3_exclusion_list.raw
nlp-102	NLP-102-1	QRPHYEYPLEVDDVYIA	Q(-17.03)RPHYEYPLEVDDVYIA	39.65	1045.5	2	2088.98	-0.8	SC_1.raw	Pyro-glu from Q
		QRPHYEYPLEVDDVYIA	Q(-17.03)RPHYEYPLEVDDVYIA	32.66	1045.5	2	2088.98	0.9	Steincarp_1_exclusion_list.raw	Pyro-glu from Q
		QRPHYEYPLEVDDVYIA	Q(-17.03)RPHYEYPLEVDDVYIA	34.95	1045.5	2	2088.98	-0.1	SC_2.raw	Pyro-glu from Q
		QRPHYEYPLEVDDVYIA	Q(-17.03)RPHYEYPLEVDDVYIA	35.55	1045.5	2	2088.98	-0.3	SC_3.raw	Pyro-glu from Q
		QRPHYEYPLEVDDVYIA	Q(-17.03)RPHYEYPLEVDDVYIA	32.81	1045.5	2	2088.98	3.7	Steincarp_3_exclusion_list.raw	Pyro-glu from Q
	NLP-102-2	SADFYRSMF	SADFYRSMF	23.47	562.248	2	1122.48	1.1	SC_2.raw
	NLP-102-3	ERIVMDALGGDFLV	ERIVMDALGGDFLV	39.04	767.901	2	1533.79	1.2	SC_1.raw
		ERIVMDALGGDFLV	ERIVM(+15.99)DALGGDFLV	33.26	775.897	2	1549.78	-0.6	SC_1.raw	Oxidation (M)
		ERIVMDALGGDFLV	E(-18.01)RIVMDALGGDFLV	23.29	758.896	2	1515.78	1.1	Steincarp_1_exclusion_list.raw	Pyro-glu from E
		ERIVMDALGGDFLV	ERIVMDALGGDFLV	36.63	767.9	2	1533.79	-0.9	SC_2.raw
		ERIVMDALGGDFLV	ERIVM(+15.99)DALGGDFLV	29.8	775.9	2	1549.78	3.1	SC_2.raw	Oxidation (M)
		ERIVMDALGGDFLV	E(-18.01)RIVMDALGGDFLV	25.8	758.898	2	1515.78	4.5	SC_2.raw	Pyro-glu from E
		ERIVMDALGGDFLV	ERIVMDALGGDFLV	35.19	767.901	2	1533.79	1.2	SC_3.raw
		ERIVMDALGGDFLV	ERIVM(+15.99)DALGGDFLV	30.66	775.897	2	1549.78	-0.6	SC_3.raw	Oxidation (M)
nlp-103	NLP-103-1	QLSPAVKLQDDLTPILKLTDIHPYW	Q(-17.03)LSPAVKLQDDLTPILKLTDIHPYW	50.64	963.194	3	2886.55	2.5	SC_1.raw	Pyro-glu from Q
		QLSPAVKLQDDLTPILKLTDIHPYW	Q(-17.03)LSPAVKLQDDLTPILKLTDIHPYW	38.11	963.196	3	2886.55	4.1	Steincarp_1_exclusion_list.raw	Pyro-glu from Q
		QLSPAVKLQDDLTPILKLTDIHPYW	Q(-17.03)LSPAVKLQDDLTPILKLTDIHPYW	35.83	963.193	3	2886.55	1.9	SC_2.raw	Pyro-glu from Q
		QLSPAVKLQDDLTPILKLTDIHPYW	Q(-17.03)LSPAVKLQDDLTPILKLTDIHPYW	38.32	963.192	3	2886.55	0.5	Steincarp_2_exclusion_list.raw	Pyro-glu from Q
		QLSPAVKLQDDLTPILKLTDIHPYW	Q(-17.03)LSPAVKLQDDLTPILKLTDIHPYW	40.85	963.193	3	2886.55	1.6	SC_3.raw	Pyro-glu from Q
		QLSPAVKLQDDLTPILKLTDIHPYW	Q(-17.03)LSPAVKLQDDLTPILKLTDIHPYW	46.48	963.197	3	2886.55	5.3	Steincarp_3_exclusion_list.raw	Pyro-glu from Q
		QLSPAVKLQDDLTPILKLTDIHPYW	QLSPAVKLQDDLTPILKLTDIHPYW	22.5	726.902	4	2903.58	-0.3	Steincarp_3_exclusion_list.raw
	NLP-103-2	AFYAGQPGSAPADFAEQLSNIYALENA	AFYAGQPGSAPADFAEQLSNIYALENA(-.98)	28.73	938.788	3	2813.33	4.6	SC_1.raw	Amidation
		AFYAGQPGSAPADFAEQLSNIYALENA	AFYAGQPGSAPADFAEQLSNIYALENA(-.98)	23.19	938.787	3	2813.33	3.7	Steincarp_1_exclusion_list.raw	Amidation
		AFYAGQPGSAPADFAEQLSNIYALENA	AFYAGQPGSAPADFAEQLSNIYALENA(-.98)	26.06	1407.67	2	2813.33	-0.2	SC_2.raw	Amidation
		AFYAGQPGSAPADFAEQLSNIYALENA	AFYAGQPGSAPADFAEQLSNIYALENA(-.98)	19.04	938.785	3	2813.33	1.4	Steincarp_2_exclusion_list.raw	Amidation
		AFYAGQPGSAPADFAEQLSNIYALENA	AFYAGQPGSAPADFAEQLSNIYALENA(-.98)	24.73	1407.68	2	2813.33	3.2	Steincarp_3_exclusion_list.raw	Amidation
	NLP-103-3	TLSPSVDFLHQLQMSTFFDNA	TLSPSVDFLHQLQMSTFFDNA(-.98)	33.64	1199.08	2	2396.15	1.5	SC_1.raw	Amidation
		TLSPSVDFLHQLQMSTFFDNA	TLSPSVDFLHQLQMSTFFDNA	28.08	1199.58	2	2397.13	8.8	SC_1.raw
		TLSPSVDFLHQLQMSTFFDNA	TLSPSVDFLHQLQMSTFFDNA(-.98)	25.31	1199.08	2	2396.15	1.6	SC_2.raw	Amidation
		TLSPSVDFLHQLQMSTFFDNA	TLSPSVDFLHQLQMSTFFDNA	19.14	1199.58	2	2397.13	9.4	SC_2.raw
nlp-104	NLP-104-1	APSKLWNILTGLNRIPS	APSKLWNILTGLNRIPS(-.98)	22.76	627.038	3	1878.08	4.6	SC_1.raw	Amidation
		APSKLWNILTGLNRIPS	APSKLWNILTGLNRIPS(-.98)	36.85	940.051	2	1878.08	2.2	Steincarp_3_exclusion_list.raw	Amidation
		APSKLWNILTGLNRIPS	APSKLWNILTGLNRIPS(-.98)	37.67	940.052	2	1878.08	3	SC_13.raw	Amidation
nlp-105	NLP-105-1	TEPEPISPLALIILPRSALS	TEPEPISPLALIILPRSALS	25.94	1059.12	2	2116.21	2.6	SC_1.raw
nlp-106	NLP-106-1	ANELNRARSNNLYRL	ANELNRARSNNLYRL(-.98)	30.92	601.663	3	1801.97	0.2	SC_6.raw	Amidation
nlp-107	NLP-107-1	ELFGLVEPREPVYVQT	ELFGLVEPREPVYVQT	24.07	938.496	2	1874.98	0	Steincarp_1_exclusion_list.raw
		ELFGLVEPREPVYVQT	ELFGLVEPREPVYVQT	34.28	938.498	2	1874.98	2.3	SC_2.raw
		ELFGLVEPREPVYVQT	ELFGLVEPREPVYVQT	25.77	938.497	2	1874.98	1	Steincarp_2_exclusion_list.raw
		ELFGLVEPREPVYVQT	ELFGLVEPREPVYVQT	36.15	938.497	2	1874.98	1	SC_3.raw
		ELFGLVEPREPVYVQT	ELFGLVEPREPVYVQT	33.05	938.495	2	1874.98	-1	Steincarp_3_exclusion_list.raw
nlp-108	NLP-108-1	VQPYGIVFTDDEIAAGAAQPMLFNRI	VQPYGIVFTDDEIAAGAAQPMLFNRI(-.98)	35.09	945.822	3	2834.44	0.5	SC_1.raw	Amidation
		VQPYGIVFTDDEIAAGAAQPMLFNRI	VQPYGIVFTDDEIAAGAAQPMLFNRI(-.98)	32.13	945.822	3	2834.44	1	SC_2.raw	Amidation
		VQPYGIVFTDDEIAAGAAQPMLFNRI	VQPYGIVFTDDEIAAGAAQPMLFNRI(-.98)	30.71	945.822	3	2834.44	0.4	Steincarp_2_exclusion_list.raw	Amidation
		VQPYGIVFTDDEIAAGAAQPMLFNRI	VQPYGIVFTDDEIAAGAAQPM(+15.99)LFNRI(-.98)	19.28	951.153	3	2850.44	-0.1	Steincarp_2_exclusion_list.raw	Oxidation (M); Amidation
		VQPYGIVFTDDEIAAGAAQPMLFNRI	VQPYGIVFTDDEIAAGAAQPMLFNRI(-.98)	33.2	945.823	3	2834.44	1.6	SC_3.raw	Amidation
		VQPYGIVFTDDEIAAGAAQPMLFNRI	VQPYGIVFTDDEIAAGAAQPM(+15.99)LFNRI(-.98)	29.64	951.153	3	2850.44	0.1	SC_3.raw	Oxidation (M); Amidation
		VQPYGIVFTDDEIAAGAAQPMLFNRI	VQPYGIVFTDDEIAAGAAQPMLFNRI(-.98)	38.63	945.821	3	2834.44	-0.1	Steincarp_3_exclusion_list.raw	Amidation
		VQPYGIVFTDDEIAAGAAQPMLFNRI	VQPYGIVFTDDEIAAGAAQPM(+15.99)LFNRI(-.98)	30.46	951.153	3	2850.44	0.4	Steincarp_3_exclusion_list.raw	Oxidation (M); Amidation
	NLP-108-2	MDPSWVQMGF	MDPSWVQMGF(-.98)	22.89	598.767	2	1195.52	2.7	SC_2.raw	Amidation
nlp-109	NLP-109-1	GIFIPIHGYEKNVQ	GIFIPIHGYEKNVQ	30.72	538.96	3	1613.86	0.5	SC_2.raw
		GIFIPIHGYEKNVQ	GIFIPIHGYEKNVQ	28.42	538.959	3	1613.86	-0.2	SC_3.raw
		GIFIPIHGYEKNVQ	GIFIPIHGYEKNVQ	39.5	807.938	2	1613.86	2.5	SC_13.raw
nlp-110	NLP-110-1	SPPAAVIRT	SPPAAVIRT	23.36	456.27	2	910.524	1.2	SC_2.raw
nlp-111	NLP-111-1	QEAFAITDKVGQGNFAKVFAYGDDGLLYRL	Q(-17.03)EAFAITDKVGQGNFAKVFAYGDDGLLYRL	27.64	1097.23	3	3288.65	5.9	SC_1.raw	Pyro-glu from Q
		QEAFAITDKVGQGNFAKVFAYGDDGLLYRL	Q(-17.03)EAFAITDKVGQGNFAKVFAYGDDGLLYRL(-.98)	36.59	1096.9	3	3287.66	3.2	Steincarp_1_exclusion_list.raw	Pyro-glu from Q; Amidation
		QEAFAITDKVGQGNFAKVFAYGDDGLLYRL	Q(-17.03)EAFAITDKVGQGNFAKVFAYGDDGLLYRL(-.98)	29.9	1096.9	3	3287.66	2.7	SC_2.raw	Pyro-glu from Q; Amidation
		QEAFAITDKVGQGNFAKVFAYGDDGLLYRL	Q(-17.03)EAFAITDKVGQGNFAKVFAYGDDGLLYRL(-.98)	37.74	1096.89	3	3287.66	0.1	SC_3.raw	Pyro-glu from Q; Amidation
		QEAFAITDKVGQGNFAKVFAYGDDGLLYRL	Q(-17.03)EAFAITDKVGQGNFAKVFAYGDDGLLYRL(-.98)	35.55	1096.89	3	3287.66	0.3	Steincarp_3_exclusion_list.raw	Pyro-glu from Q; Amidation
nlp-113	NLP-113-1	SDSIHSLTHKLL	SDSIHSLTHKLL	39.67	675.873	2	1349.73	0.4	SC_13.raw
nlp-114	NLP-114-1	FRLGSAPGLGKNAYGADDFVVADMEKLPS	FRLGSAPGLGKNAYGADDFVVADMEKLPS	33.08	757.133	4	3024.5	-0.1	SC_1.raw
		FRLGSAPGLGKNAYGADDFVVADMEKLPS	FRLGSAPGLGKNAYGADDFVVADMEKLPS	33.14	757.136	4	3024.5	4.6	Steincarp_3_exclusion_list.raw
nlp-115	NLP-115-1	EEDIFAQVQKLSRGA	EEDIFAQVQKLSRGA	24.54	564.298	3	1689.87	1.7	SC_1.raw
		EEDIFAQVQKLSRGA	EEDIFAQVQKLSRGA	37.05	845.942	2	1689.87	0.8	Steincarp_1_exclusion_list.raw
		EEDIFAQVQKLSRGA	EEDIFAQVQKLSRGA	31.78	564.298	3	1689.87	2.2	SC_2.raw
nlp-116	NLP-116-1	RIFDDHAKNQALAERV	RIFDDHAKNQALAERV	32.55	471.503	4	1881.98	2	SC_13.raw
		RIFDDHAKNQALAERV	RIFDDHAKNQALAERV	34.14	628.334	3	1881.98	0.3	SC_3.raw
		RIFDDHAKNQALAERV	RIFDDHAKNQALAERV	37.72	628.335	3	1881.98	1.9	SC_6.raw
nlp-117	NLP-117-1	NDFNAANWYTMRILNRLPA	NDFNAANWYTMRILNRLPA	28.62	760.719	3	2279.13	3.6	SC_1.raw
		NDFNAANWYTMRILNRLPA	NDFNAANWYTM(+15.99)RILNRLPA	24.03	766.049	3	2295.12	1.1	SC_1.raw	Oxidation (M)
		NDFNAANWYTMRILNRLPA	NDFNAANWYTMRILNRLPA	22.54	760.718	3	2279.13	3	Steincarp_1_exclusion_list.raw
		NDFNAANWYTMRILNRLPA	NDFNAANWYTMRILNRLPA	23.88	760.717	3	2279.13	1	SC_2.raw
		NDFNAANWYTMRILNRLPA	NDFNAANWYTM(+15.99)RILNRLPA	19.23	766.048	3	2295.12	0.4	SC_2.raw	Oxidation (M)
		NDFNAANWYTMRILNRLPA	NDFNAANWYTMRILNRLPA	25.02	760.719	3	2279.13	3.3	Steincarp_2_exclusion_list.raw
		NDFNAANWYTMRILNRLPA	NDFNAANWYTMRILNRLPA	26.28	760.716	3	2279.13	0	SC_3.raw
		NDFNAANWYTMRILNRLPA	NDFNAANWYTMRILNRLPA	30.07	760.72	3	2279.13	5.2	Steincarp_3_exclusion_list.raw
	NLP-117-2	NSDMDLFDDPTADWTIKF	NSDM(+15.99)DLFDDPTADWTIKF(-.98)	42.36	1073.47	2	2144.94	-0.9	SC_1.raw	Oxidation (M); Amidation
		NSDMDLFDDPTADWTIKF	NSDMDLFDDPTADWTIKF(-.98)	40.09	1065.48	2	2128.94	1.8	SC_1.raw	Amidation
		NSDMDLFDDPTADWTIKF	NSDMDLFDDPTADWTIKF	27.75	1065.98	2	2129.93	9.8	SC_1.raw
		NSDMDLFDDPTADWTIKF	NSDM(+15.99)DLFDDPTADWTIKF(-.98)	31.48	1073.48	2	2144.94	1.4	Steincarp_1_exclusion_list.raw	Oxidation (M); Amidation
		NSDMDLFDDPTADWTIKF	NSDMDLFDDPTADWTIKF(-.98)	34.87	1065.48	2	2128.94	2.9	SC_2.raw	Amidation
		NSDMDLFDDPTADWTIKF	NSDM(+15.99)DLFDDPTADWTIKF(-.98)	31.47	1073.48	2	2144.94	0.5	SC_2.raw	Oxidation (M); Amidation
		NSDMDLFDDPTADWTIKF	NSDMDLFDDPTADWTIKF	20.63	1065.98	2	2129.93	9.4	SC_2.raw
		NSDMDLFDDPTADWTIKF	NSDM(+15.99)DLFDDPTADWTIKF(-.98)	31.18	1073.48	2	2144.94	1.2	Steincarp_2_exclusion_list.raw	Oxidation (M); Amidation
		NSDMDLFDDPTADWTIKF	NSDM(+15.99)DLFDDPTADWTIKF	24.37	1073.98	2	2145.92	9.6	Steincarp_2_exclusion_list.raw	Oxidation (M)
		NSDMDLFDDPTADWTIKF	NSDM(+15.99)DLFDDPTADWTIKF(-.98)	31.69	1073.48	2	2144.94	1	SC_3.raw	Oxidation (M); Amidation
		NSDMDLFDDPTADWTIKF	NSDM(+15.99)DLFDDPTADWTIKF(-.98)	35.58	1073.47	2	2144.94	-0.4	Steincarp_3_exclusion_list.raw	Oxidation (M); Amidation
	NLP-117-3	NAAAENLENMILRL	NAAAENLENMILRL(-.98)	41.23	785.925	2	1569.83	3.6	SC_1.raw	Amidation
		NAAAENLENMILRL	NAAAENLENMILRL(-.98)	37.15	524.286	3	1569.83	4.6	Steincarp_1_exclusion_list.raw	Amidation
		NAAAENLENMILRL	NAAAENLENMILRL(-.98)	36.13	785.924	2	1569.83	1.9	SC_2.raw	Amidation
		NAAAENLENMILRL	NAAAENLENMILRL(-.98)	36.43	524.285	3	1569.83	1.9	Steincarp_2_exclusion_list.raw	Amidation
		NAAAENLENMILRL	NAAAENLENMILRL(-.98)	38.96	785.923	2	1569.83	1.2	SC_3.raw	Amidation
		NAAAENLENMILRL	NAAAENLENMILRL(-.98)	33.67	785.923	2	1569.83	0.6	Steincarp_3_exclusion_list.raw	Amidation
		NAAAENLENMILRL	NAAAENLENM(+15.99)ILRL(-.98)	26.07	793.922	2	1585.82	3.4	Steincarp_3_exclusion_list.raw	Oxidation (M); Amidation
		NAAAENLENMILRL	NAAAENLENMILRL(-.98)	35.32	785.924	2	1569.83	1.9	SC_13.raw	Amidation
nlp-118	NLP-118-1	ARYPSYFQLPSFLKWNPGGI	ARYPSYFQLPSFLKWNPGGI	30.29	781.078	3	2340.21	2.4	SC_1.raw
		ARYPSYFQLPSFLKWNPGGI	ARYPSYFQLPSFLKWNPGGI	35.25	781.077	3	2340.21	1.7	SC_3.raw
		ARYPSYFQLPSFLKWNPGGI	ARYPSYFQLPSFLKWNPGGI	30.65	781.076	3	2340.21	0.8	Steincarp_3_exclusion_list.raw

## Sheet: Table S3 neuropeptides overview
NP precursor	Wormbase parasite gene ID	C. elegans homology	in silico predicted	MSMS evidence	precursor in silico predicted	NP name	Sequence	Supporting evidence
nlp-1	L596_944412				Warnock et al. 2021	NLP-1-1	KYGNAYGTVF	Alignment, Warnock et al. 2021
						NLP-1-2	PSSSPDHQLDRMAYQMSF	Warnock et al. 2021
						NLP-1-3	TNVVDANAFRMSF	Alignment, Warnock et al. 2021
						NLP-1-4	MDSNNFFVGL	Alignment, Warnock et al. 2021
						NLP-1-5	SFDNMGNLRSYE	Alignment, Warnock et al. 2021
nlp-2.1	L596_021176				Warnock et al. 2021	NLP-2.1-1	SLALGRMGFRP	MS, Alignment, Warnock et al. 2021
						NLP-2.1-3	SIALGRAGFRPA	Alignment, Warnock et al. 2021
						NLP-2.1-4	SLALGRTGFRP	Alignment, Warnock et al. 2021
						NLP-2.1-5	SIALGRERFRP	Alignment, Warnock et al. 2021
						NLP-2.1-6	SMEELLDEEVE	Warnock et al. 2021
						NLP-2.1-7	SVVYDFVDPNELDGILDIITEDQMG	Warnock et al. 2021
nlp-2.2	L596_945649					NLP-2.2-1	SIALGRLSLRP	MS, Alignment
nlp-3	L596_944937				Warnock et al. 2021	NLP-3-1	KSLWADDDTVLIPLSESK	MS, Alignment, Warnock et al. 2021
						NLP-3-2	AINPFMDSI	MS, Alignment, Warnock et al. 2021
						NLP-3-3	FDSLAGQSL	MS, Alignment, Warnock et al. 2021
						NLP-3-4	SELPLIYRFRPNH	MS, Alignment, Warnock et al. 2021
nlp-5	L596_942634				BLAST (this work)	NLP-5-2	DDHHVSAFNSDINSFDTLAGIGLG	Alignment
					BLAST (this work)	NLP-5-3	FQQKMSSSDYAANLNLY	Alignment
nlp-7.1	L596_g8812.t1				BLAST (this work)	NLP-7.1-1	TLTYPEDDSGTQQ	Alignment
						NLP-7.1-3	FSHPMLYENE	Alignment
						NLP-7.1-4	TYVYRTLTYPEDDSGTQQ	Alignment
						NLP-7.1-5	SDFDFDDPRFLSSAF	MS, Alignment
nlp-7.2	L596_019467				BLAST (this work)	NLP-7.2-1	WSFYTNQRDDAPV	Alignment
						NLP-7.2-3	YSKRFKPSYVLM	Alignment
						NLP-7.2-4	AYGLWSFYTNQRDDAPV	Alignment
						NLP-7.2-5	DEFDFDDPRFFSTSF	MS, Alignment
nlp-8	L596_008109				BLAST (this work)	NLP-8-1	AFDRLDMSPFDFGAY	MS, Alignment
						NLP-8-2	AFDRLEQSGFGLV	MS, Alignment
						NLP-8-3	SFDRLDSGNFGFGMG	Alignment
						NLP-8-4	LPYAVVVGSNTAPSIVPSGHLTS	Alignment
						NLP-8-8	AFDRLDESAFGFT	Alignment
						NLP-8-9	AFDRLDESVFGLMAA	Alignment
						NLP-8-10	SFDRLDSGNFGFGM	Alignment
						NLP-8-11	SGNYVIPAHALA	MS
						NLP-8-12	SQKIALGPEVVDLLGEFRPSAVDF	MS
nlp-9	L596_027855				Warnock et al. 2021	NLP-9-1	GGARSFAGPRFDSSNFLYPSA	Alignment, Warnock et al. 2021
						NLP-9-3	GGGRSFNSFWNSGLDGN	Alignment, Warnock et al. 2021
						NLP-9-4	GGGRSFNSFWNSGLDGNKRYFDDY	Alignment
						NLP-9-5	TVVESTRQYEVVDRSDLLPSLH	Alignment
						NLP-9-6	LSGLTPYYYYESQP	Alignment, Warnock et al. 2021
						NLP-9-7	GSYDDYF	Alignment
nlp-10	L596_030545				Warnock et al. 2021	NLP-10-1	AVPFSGGLY	Alignment, Warnock et al. 2021
						NLP-10-2	APLPYSGGFY	Alignment, Warnock et al. 2021
						NLP-10-3	AALPYSGGLY	Alignment, Warnock et al. 2021
						NLP-10-4	AMPLNGGFY	Alignment, Warnock et al. 2021
						NLP-10-5	ASLPYSGGFY	Warnock et al. 2021
						NLP-10-6	TMPFNGGFY	Warnock et al. 2021
						NLP-10-7	TQVPFSGGLY	Alignment, Warnock et al. 2021
						NLP-10-8	SENRIAVRALPISGGFF	Warnock et al. 2021
nlp-12	L596_010921				Warnock et al. 2021	NLP-12-1	DYRPLQF	Alignment
						NLP-12-2	EGFRPLQF	Alignment
nlp-13	L596_027853				Warnock et al. 2021	NLP-13-2	NFDRDFMHF	MS, Alignment, Warnock et al. 2021
						NLP-13-3	NFDREFMHF	MS, Alignment, Warnock et al. 2021
						NLP-13-4	SDAAGFDRNFMNF	MS, Alignment, Warnock et al. 2021
						NLP-13-5	SGNEFDRQFMHF	MS, Alignment, Warnock et al. 2021
						NLP-13-6	NFDRDFMHF	Alignment, Warnock et al. 2021
						NLP-13-7	SSDDAFQREFMSF	MS, Alignment, Warnock et al. 2021
nlp-14	L596_g20527				Warnock et al. 2021	NLP-14-1	ALDSFEGDGFGM	Alignment, Warnock et al. 2021
						NLP-14-2	ALDILDGNDFGM	MS, Alignment, Warnock et al. 2021
						NLP-14-3	ALDYLEGGDFGM	MS, Alignment, Warnock et al. 2021
						NLP-14-6	SSQQLLGRLR	MS, Alignment, Warnock et al. 2021
nlp-15.1	L596_009544				Warnock et al. 2021	NLP-15.1-1	AFDSLTGSGFSGFD	Alignment, Warnock et al. 2021
						NLP-15.1-2	AFDSFMGSGFTGMD	Alignment, Warnock et al. 2021
						NLP-15.1-3	GFDALTSSGFTGFD	Alignment, Warnock et al. 2021
						NLP-15.1-4	SFDSLNGVGFTGFD	Alignment, Warnock et al. 2021
						NLP-15.1-7	APTLSHRPHSLSQV	MS
						NLP-15.1-8	SFDSLVGSGFTGMD	Alignment
nlp-15.2	L596_009545				Warnock et al. 2021	NLP-15.2-1	AFDSLTGSGFSEFD	Alignment, Warnock et al. 2021
						NLP-15.2-2	AFDSFMGFGFTGMD	Alignment, Warnock et al. 2021
						NLP-15.2-7	APTLSHRPHSLSQV	MS
						NLP-15.2-8	GFHDLARIVLKALTL	Alignment
nlp-17	L596_028624				Warnock et al. 2021	NLP-17-1	AGHLSNMMRI	MS, Alignment
						NLP-17-3	SDPWMNRET	MS, Alignment
						NLP-17-4	LPYSDGAESPYMEPYLNQFESSLSYQPRV	MS, Alignment
nlp-18	L596_943837				Warnock et al. 2021	NLP-18-1	GLHTFAFA	Alignment, Warnock et al. 2021
						NLP-18-2	GWNRFAFA	Alignment, Warnock et al. 2021
						NLP-18-3	SMRNFAFA	Alignment, Warnock et al. 2021
						NLP-18-4	SMRNFAFA	Alignment, Warnock et al. 2021
						NLP-18-5	DDPELPAEPSEKELFGDDLEEQ	Alignment, Warnock et al. 2021
						NLP-18-6	GAYSSFA	Alignment, Warnock et al. 2021
						NLP-18-7	YPMSGFA	Alignment, Warnock et al. 2021
						NLP-18-8	AVRPFAFA	Warnock et al. 2021
nlp-19	L596_029786				Warnock et al. 2021	NLP-19-1	IGLRLPNILHLSEPQQVME	Alignment, Warnock et al. 2021
						NLP-19-6	IGLRMPNIIYLRGPDE	MS, Alignment, Warnock et al. 2021
nlp-21.1	L596_018926				Warnock et al. 2021	NLP-21-2	GGGRSFQGFSGD	MS, Alignment, Warnock et al. 2021
						NLP-21-3	GGGHLFAGSYTMQPNDEE	Alignment, Warnock et al. 2021
						NLP-21-5	GGARVFMPVSED	Alignment, Warnock et al. 2021
						NLP-21-6	GGARVFVPVGQEE	MS, Alignment, Warnock et al. 2021
						NLP-21-7	GGGRLFQLND	Alignment, Warnock et al. 2021
						NLP-21-8	AGGRGFQMLPS	Alignment, Warnock et al. 2021
						NLP-21-9	AGGRTFPVHGDDSKE	MS, Alignment, Warnock et al. 2021
						NLP-21-10	VWEELESYFP	MS
						NLP-21-11	GGGHVFVPLMAQE	MS
						NLP-21-12	LFSEWYLLEDPTEVLMPAEE	MS, Alignment, Warnock et al. 2021
nlp-36	L596_g18953				Warnock et al. 2021	NLP-36-1	DDLTVFEEWGYHH	Alignment
						NLP-36-2	VSLKMGPHAQSQLEELVPQ	Alignment
nlp-37	L596_g9328.t1				Warnock et al. 2021	NLP-37-1	NNAEVVNGILKNFGALDRLGDV	MS, Alignment, Warnock et al. 2021
						NLP-37-2	FASLIEDRVMN	Warnock et al. 2021
nlp-38	L596_007721				Warnock et al. 2021	NLP-38-1	SNWNKANGLW	Alignment, Warnock et al. 2021
						NLP-38-2	PEDWTKLNSLW	Warnock et al. 2021
						NLP-38-3	ASWQTANGLW	Alignment, Warnock et al. 2021
						NLP-38-4	GTFVKRSNWNKANGLW	Warnock et al. 2021
						NLP-38-5	AQADPQEMTMW	Alignment, Warnock et al. 2021
nlp-42	L596_021558				Warnock et al. 2021	NLP-42-1	ADKTTPPHWEDLGWAW	Alignment, Warnock et al. 2021
						NLP-42-2	NPDWHDLGWAW	Alignment, Warnock et al. 2021
						NLP-42-3	SLRAPYGEFVFKQQV	Alignment, Warnock et al. 2021
nlp-43	L596_018923				BLAST (this work)	NLP-43-1	FYAWASHFD	Alignment
						NLP-43-2	SMQPVEARPAQI	MS, Alignment
						NLP-43-3	SSGDAFADFDSLPLERMF	MS
nlp-46	L596_011475				Warnock et al. 2021	NLP-46-1	NIAIGRGDGFRPG	Warnock et al. 2021
nlp-49	L596_945015				Warnock et al. 2021	NLP-49-1	WPAGESADALPDELLARVYRTVLL	MS, Alignment
						NLP-49-2	SPSIGLSLAEYMASPQGQDNFHFIPS	MS, Alignment, Warnock et al. 2021
nlp-51	L596_g10891.t1				BLAST (this work)	NLP-51-1	NTGTPAGMEFESNVQPFIRF	MS, Alignment
						NLP-51-2	SFIYPSPNLRAFDGYGSRENDQLEDLLFQARAAAAAASQ	MS, Alignment
nlp-55	L596_943581				Warnock et al. 2021	NLP-55-1	LSVPRSSEQNVPVVRFMDENVLAAQLNDGRYA	Alignment
						NLP-55-2	SLKKFQGHGSRNCFFSPITCMIQHDVSKY	Alignment, Warnock et al. 2021
						NLP-55-3	LVDNSYYGTGGVT	Alignment, Warnock et al. 2021
nlp-56.1	L596_947118				BLAST (this work)	NLP-56.1-1	EGKTAEALLDRQA	MS, Alignment
						NLP-56.1-2	SFPYSMPFIGML	Alignment
						NLP-56.1-4	YACRFKFCRIFDA	Alignment
nlp-56.2	L596_g10365				BLAST (this work)	NLP-56.2-1	EGKTAEALLDRQA	MS, Alignment
						NLP-56.2-2	SFPYSMPFIGML	Alignment
nlp-61	L596_015717				BLAST (this work)	NLP-61-1	WNRLEPSIRFF	MS
						NLP-61-2	LPMIASPNSKAHNYISSYDFEPNSDEAAFLAAFQQFRPMQ	MS, Alignment
nlp-64	L596_945860				BLAST (this work)	NLP-64-1	PCFYSPIQCLM	Alignment
						NLP-64-2	MKPCFYSPIQCLM	Alignment
						NLP-64-3	FFPSAGFYVPVSYERFPDGVVKGQV	MS, Alignment
						NLP-64-4	NNALAPEIVYVPAYGDGRTLFDVPK	MS
nlp-66	L596_019315				BLAST (this work)	NLP-66-1	REEQALRNCFFSPVQCLLPINDKAL	Alignment
						NLP-66-2	FPAERQWQNAKFPRR	MS
nlp-67.1	L596_944292				BLAST (this work)	NLP-67.1-1	MCYFSPIQCLFT	Alignment
nlp-67.2	L596_946112					NLP-67.2-1	NCFFSPVQCLLPINDKAL	Alignment
nlp-69	L596_021905				BLAST (this work)	NLP-69-1	LKSLIEEELQ	Alignment
						NLP-69-2	YSRIGGTIVM	Alignment
nlp-70	L596_011324				BLAST (this work)	NLP-70-1	WYDWNDSNLQVD	Alignment
						NLP-70-2	WYDWQSIPTND	Alignment
						NLP-70-3	HHNEKRQFGNVLRNS	Alignment
						NLP-70-4	AALGGADPFDQSRYYM	MS
nlp-71	L596_945877				BLAST (this work)	NLP-71-1	SMSQFKNCYFSPIQCVLME	MS
						NLP-71-2	SHQVELRSMSQFKNCYFSPIQCVLME	Alignment
						NLP-71-3	TNVPVPLSAFIDKPLASEALPQAMYPWAQQRPYSAY	MS, Alignment
nlp-72	L596_018881				BLAST (this work)	NLP-72-1	AAYLSRY	Alignment, Warnock et al. 2021
						NLP-72-2	AVLSRY	Alignment, Warnock et al. 2021
nlp-73.1	L596_022150				Warnock et al. 2021	NLP-73.1-1	FSSFAGP	Alignment
						NLP-73.1-2	RSRCLINAGLSQGCDMSDIIFANQQA	Alignment, Warnock et al. 2021
						NLP-73.1-3	RSRCLINAGLSQGCDMSDIIFANQQANKFSSFAGP	Alignment
nlp-73.2	L596_016152				Warnock et al. 2021	NLP-73.2-1	FSSFAGP	Alignment
						NLP-73.2-2	RSRCLINAGLSQGCDLSDVLMARMHH	Alignment, Warnock et al. 2021
						NLP-73.2-2	RSRCLINAGLSQGCDLSDVLMARMHHNKFSSFAGP	Alignment
nlp-74	L596_024071				Warnock et al. 2021	NLP-74-1	SNAELINGLIGMDLGKLSAV	MS, Alignment, Warnock et al. 2021
						NLP-74-2	SNAELINGLLGMNLNRLHSA	MS, Alignment, Warnock et al. 2021
						NLP-74-3	TPLVYRPDLAAQYENEMMV	MS, Alignment, Warnock et al. 2021
nlp-75	L596_944742				Warnock et al. 2021	NLP-75-1	CFLSSCPYRRY	Alignment, Warnock et al. 2021
nlp-77	L596_942816					NLP-77 -1	QEPPPPPFL	Alignment
nlp-81	L596_945266				BLAST (this work)	NLP-81-1	APDSEFFDRHP	MS, Alignment
nlp-82	L596_943921				BLAST (this work)	NLP-82-1	FILQELPLDRSE	MS, Alignment
						NLP-82-2	TLRTVGNMHN	Alignment
						NLP-82-3	SEFYDDLPEYSRTR	Alignment
nlp-83	L596_944625				Warnock et al. 2021			Warnock et al. 2021
nlp-93	L596_020304				McKay et al. 2022/BLAST (this work)
nlp-95	L596_015129				McKay et al. 2022/BLAST (this work)
nlp-97	L596_013335				McKay et al. 2022/BLAST (this work)	NLP-97-1	GARNPYSWLNVKPK	MS
nlp-99	L596_944047					NLP-99-1	EKIMGYGWEQCEFSPMSCLL	MS
						NLP-99-2	AVPGFSSAVSSRL	MS
nlp-100	L596_012228					NLP-100-1	TFHRNFNTNAA	MS
nlp-101	L596_g12287					NLP-101-1	IPTSNSQPAFLKQLIKQISNS	MS
nlp-102	L596_947522					NLP-102-1	QRPHYEYPLEVDDVYIA	MS
						NLP-102-2	SADFYRSMF	MS
						NLP-102-3	ERIVMDALGGDFLV	MS
nlp-103	L596_943059					NLP-103-1	QLSPAVKLQDDLTPILKLTDIHPYW	MS
						NLP-103-2	AFYAGQPGSAPADFAEQLSNIYALENA	MS
						NLP-103-3	TLSPSVDFLHQLQMSTFFDNA	MS
nlp-104	L596_021666					NLP-104-1	APSKLWNILTGLNRIPS	MS
nlp-105	L596_g17877					NLP-105-1	TEPEPISPLALIILPRSALS	MS
nlp-106	L596_g18133					NLP-106-1	ANELNRARSNNLYRL	MS
nlp-107	L596_016162					NLP-107-1	ELFGLVEPREPVYVQT	MS
nlp-108	L596_030695					NLP-108-1	VQPYGIVFTDDEIAAGAAQPMLFNRI	MS
						NLP-108-2	MDPSWVQMGF	MS
						NLP-108-3	QQVKLQRGYSAIGLG	MS
nlp-109	L596_008187					NLP-109-1	GIFIPIHGYEKNVQ	MS
nlp-110	L596_008125					NLP-110-1	SPPAAVIRT	MS
nlp-111	L596_946159					NLP-111-1	QEAFAITDKVGQGNFAKVFAYGDDGLLYRL	MS
nlp-112	L596_022462					NLP-112-1	NVLKKLALQGARGFG	MS
nlp-113	L596_944151					NLP-113-1	SDSIHSLTHKLL	MS
nlp-114	L596_024927					NLP-114-1	FRLGSAPGLGKNAYGADDFVVADMEKLPS	MS
nlp-115	L596_027196					NLP-115-1	EEDIFAQVQKLSRGA	MS
nlp-116	L596_g8213					NLP-116-1	RIFDDHAKNQALAERV	MS
nlp-117	L596_014705					NLP-117-1	NDFNAANWYTMRILNRLPA	MS
						NLP-117-2	NSDMDLFDDPTADWTIKF	MS
						NLP-117-3	NAAAENLENMILRL	MS
nlp-118	L596_015312					NLP-118-1	ARYPSYFQLPSFLKWNPGGI	MS
flp-1	L596_946202				Warnock et al. 2021	FLP-1-1	SSDPNFLRF	MS, Alignment, Warnock et al. 2021
						FLP-1-2	STADNNFLRF	Alignment, Warnock et al. 2021
						FLP-1-3	SNSGHQNFLRFG	Alignment, Warnock et al. 2021
						FLP-1-4	SDPNFLRF	MS, Alignment, Warnock et al. 2021
						FLP-1-5	AANDPNFLRF	MS, Alignment, Warnock et al. 2021
						FLP-1-6	KPNFLRF	Alignment, Warnock et al. 2021
						FLP-1-7	SDPNFLRF	MS, Alignment, Warnock et al. 2021
						FLP-1-8	KPNFIRF	MS, Alignment, Warnock et al. 2021
						FLP-1-9	PNFIRF	Alignment, Warnock et al. 2021
						FLP-1-10	PNFLRF	Alignment, Warnock et al. 2021
						FLP-1-11	QIDDSEPNFLRF	MS, Alignment, Warnock et al. 2021
flp-2	L596_944516				Warnock et al. 2021	FLP-2-1	GPREPIRF	Alignment, Warnock et al. 2021
						FLP-2-2	FRTEPIRF	Alignment, Warnock et al. 2021
flp-3	L596_944515				Warnock et al. 2021	FLP-3-2	SPLGTMRF	Alignment, Warnock et al. 2021
						FLP-3-3	VPLGTIRF	Alignment, Warnock et al. 2021
						FLP-3-4	DPLGVMRF	Alignment, Warnock et al. 2021
						FLP-3-5	DPLGTMRF	Alignment, Warnock et al. 2021
						FLP-3-6	VPLGTMRF	Alignment, Warnock et al. 2021
						FLP-3-9	NPLGTMRF	Alignment, Warnock et al. 2021
						FLP-3-10	ATLGTMRFG	Alignment, Warnock et al. 2021
flp-4	L596_941121				Warnock et al. 2021	FLP-4-1	PTFIRF	Alignment, Warnock et al. 2021
flp-5	L596_029879				Warnock et al. 2021	FLP-5-1	GGPKFIRF	MS, Alignment, Warnock et al. 2021
						FLP-5-2	GGGGQKFIRF	MS, Alignment, Warnock et al. 2021
						FLP-5-3	APKPKFIRF	Alignment, Warnock et al. 2021
flp-6	L596_027509				Warnock et al. 2021	FLP-6-1	KSAYMRF	Alignment, Warnock et al. 2021
						FLP-6-2	SAYMRF	Alignment, Warnock et al. 2021
						FLP-6-3	ACEAQVGQQME	Alignment
						FLP-6-4	GDATFDDDSMAME	Alignment
flp-7	L596_944230				Warnock et al. 2021	FLP-7-1	APMDRSSMVRF	Alignment, Warnock et al. 2021
						FLP-7-3	APMDRSAMVRF	MS, Alignment, Warnock et al. 2021
flp-8	L596_944470				Warnock et al. 2021	FLP-8-1	KNEFIRF	Alignment, Warnock et al. 2021
						FLP-8-2	NEFIRF	Alignment
flp-11	L596_945039				Warnock et al. 2021	FLP-11-1	AMRNALVRF	MS, Alignment, Warnock et al. 2021
						FLP-11-2	AGMRNALVRF	Alignment, Warnock et al. 2021
						FLP-11-3	NGAPQPFVRF	Alignment
						FLP-11-4	NQVDDSSFGANED	Alignment, Warnock et al. 2021
flp-12	L596_944471				Warnock et al. 2021	FLP-12-1	RNKFEFIRF	MS, Alignment, Warnock et al. 2021
						FLP-12-2	NKFEFIRF	MS, Alignment, Warnock et al. 2021
flp-13	L596_945452				Warnock et al. 2021	FLP-13-1	DGRLRNPLIRF	MS, Alignment, Warnock et al. 2021
						FLP-13-2	DAETDEDLSRTA	Alignment
						FLP-13-3	NDFSLNPLIRF	MS, Alignment, Warnock et al. 2021
						FLP-13-4	APSTAPLIRF	MS, Alignment, Warnock et al. 2021
						FLP-13-8	SSLNSPLIRF	MS, Alignment, Warnock et al. 2021
						FLP-13-9	PDQMPLIRF	MS, Alignment, Warnock et al. 2021
flp-14	L596_018036				Warnock et al. 2021	FLP-14-1	KHEYLRF	Alignment, Warnock et al. 2021
						FLP-14-2	HEYLRF	Alignment
flp-15	L596_018859				Warnock et al. 2021	FLP-15-1	GRPKGPLRF	Alignment, Warnock et al. 2021
						FLP-15-2	SPMAPGGPLRF	MS, Alignment, Warnock et al. 2021
flp-16	L596_947610				Warnock et al. 2021	FLP-16-1	AQTFVRF	MS, Alignment, Warnock et al. 2021
						FLP-16-2	GQTFIRF	MS, Alignment, Warnock et al. 2021
flp-17	L596_947099				Warnock et al. 2021	FLP-17-1	KSAFVRF	Alignment, Warnock et al. 2021
						FLP-17-2	KSSYVRFG	Alignment, Warnock et al. 2021
						FLP-17-3	SAFVRF	Alignment
						FLP-17-4	SSYVRFG	Alignment
flp-18	L596_015629				Warnock et al. 2021	FLP-18-2	EMPGVLRF	MS, Alignment, Warnock et al. 2021
						FLP-18-4	EIPGVLRF	MS, Alignment, Warnock et al. 2021
						FLP-18-5	SEMPGVLRF	MS, Alignment, Warnock et al. 2021
						FLP-18-6	NVPGVLRF	Alignment, Warnock et al. 2021
						FLP-18-7	AVGDETSMPGVLRF	MS, Alignment, Warnock et al. 2021
						FLP-18-8	GEKKAVPGVLRF	MS,Alignment, Warnock et al. 2021
						FLP-18-9	DEIPGVLRF	MS,Alignment, Warnock et al. 2021
flp-19	L596_014347				Warnock et al. 2021	FLP-19-1	SKWASQIRY	MS, Alignment, Warnock et al. 2021
						FLP-19-2	ASWASQVRF	MS, Alignment, Warnock et al. 2021
						FLP-19-3	YSSYPASETEDSRAVPFVPLPYGYWQSPQQFLDTNDELDDSQRL	MS
flp-20	L596_g14227.t1				Warnock et al. 2021	FLP-20-1	AMMRL	Alignment, Warnock et al. 2021
						FLP-20-3	APLRL	Alignment, Warnock et al. 2021
						FLP-20-4	SEFYAYE	Alignment, Warnock et al. 2021
flp-21	L596_028079				Warnock et al. 2021	FLP-21-1	GLGPRPLRF	Alignment, Warnock et al. 2021
						FLP-21-2	APTSVDDQQYRLLSRYLSQFNAPEYDPSGYMYFDQRSM	MS
flp-22	L596_029083				Warnock et al. 2021	FLP-22-1	APNVKWMRF	MS, Alignment, Warnock et al. 2021
						FLP-22-2	APAAKWMRF	MS, Alignment, Warnock et al. 2021
						FLP-22-3	AFFDVFSPQLAPMDNMDRAV	MS
flp-24	L596_024451				BLAST (this work)	FLP-24-1	VPNAADMMIRF	Alignment, Warnock et al. 2021
flp-25	L596_018577				Warnock et al. 2021	FLP-25-1	GYDFIRF	Alignment, Warnock et al. 2021
						FLP-25-2	SPTANRAPLASYDFIRL	Alignment, Warnock et al. 2021
flp-27	L596_027293				BLAST (this work)	FLP-27-1	AMGGRMRF	Alignment
						FLP-27-2	PVEALGSHQMA	Alignment
						FLP-27-3	DPGEFDSLLSELKSKAMGGRMRF	MS, Alignment
						FLP-27-4	PVEALGSHQMARRDPGEFDSLLSELKSKAMGGRMRF	MS
flp-28	L596_016308				Warnock et al. 2021	FLP-28-1	APNRILMRF	MS, Alignment, Warnock et al. 2021
flp-32	L596_944232				Warnock et al. 2021	FLP-32-1	AMRNSLVRF	Alignment, Warnock et al. 2021
flp-33	L596_009024				Warnock et al. 2021	FLP-33-1	APWGEGSEWEGMLQTLDNLRKPRF	MS, Alignment
flp-34	L596_027777				Warnock et al. 2021	FLP-34-1	SSIYSDPLALKLVQSLNGAERLRF	MS, Alignment, Warnock et al. 2021
						FLP-34-2	STHDLNEFTMALNGASRLRY	MS, Alignment
						FLP-34-5	RFIELDLERTAVPLHE	MS, Warnock et al. 2021
						FLP-34-6	SDGSVDPAALYEQFLAAQQFPYEVQEFPAYTQ	MS, Warnock et al. 2021

## Sheet: Table S4 Neuropeptide orthologs
	C. elegans	S. carpocapsae
flp-1
flp-2
flp-3
flp-4
flp-5
flp-6
flp-7
flp-8
flp-9
flp-10
flp-11
flp-12
flp-13
flp-14
flp-15
flp-16
flp-17
flp-18
flp-19
flp-20
flp-21
flp-22
flp-23
flp-24
flp-25
flp-26
flp-27
flp-28
flp-29
flp-30
flp-31
flp-32
flp-33
flp-34
nlp-1
nlp-2.1
nlp-2.2
nlp-3
nlp-4
nlp-5
nlp-6
nlp-7.1
nlp-7.2
nlp-8
nlp-9
nlp-10
nlp-11
nlp-12
nlp-13
nlp-14
nlp-15
nlp-16
nlp-17
nlp-18
nlp-19
nlp-20
nlp-21
nlp-22
nlp-23
nlp-24
nlp-25
nlp-26
nlp-27
nlp-28
nlp-29
nlp-30
nlp-31
nlp-32
nlp-33
nlp-34
nlp-35
nlp-36
nlp-37
nlp-38
nlp-39
nlp-40
nlp-41
nlp-42
nlp-43
nlp-44
nlp-45
nlp-46
nlp-47
nlp-48
nlp-49
nlp-50
nlp-51
nlp-52
nlp-53
nlp-54
nlp-55
nlp-56.1
nlp-56.2
nlp-57
nlp-58
nlp-59
nlp-60
nlp-61
nlp-62
nlp-63
nlp-64
nlp-65
nlp-66
nlp-67.1
nlp-67.2
nlp-68
nlp-69
nlp-70
nlp-71
nlp-72
nlp-73.1
nlp-73.2
nlp-74
nlp-75
nlp-76
nlp-77
nlp-78
nlp-79
nlp-80
nlp-81
nlp-82
nlp-83
nlp-84
nlp-85
nlp-86
nlp-87
nlp-88
nlp-89
nlp-90
nlp-91
nlp-92
nlp-93
nlp-94
nlp-95
nlp-96
nlp-97
nlp-98
nlp-99
nlp-100
nlp-101
nlp-102
nlp-103
nlp-104
nlp-105
nlp-106
nlp-107
nlp-108
nlp-109
nlp-110
nlp-111
nlp-112
nlp-113
nlp-114
nlp-115
nlp-116
nlp-117
nlp-118

## Sheet: Table S5 CE wt PRM
						PRM Neuropeptide extract				PRM Neuropeptide extract + synthetic neuropeptide pool
Sequence name	Protein name	Neuropeptide name	Neuropeptide sequence	Modification(s)	#Ions	CE1	CE2	CE3	CE4	CE1	CE2	CE3	CE4
F23B2.5	FLP-1	FLP-1-1	SADPNFLRF	Amidation	1	1	1	1	1	1	1	1	1
F23B2.5	FLP-1	FLP-1-2	SQPNFLRF	Amidation	1	1	1	1	1	1	1	1	1
F23B2.5	FLP-1	FLP-1-3	ASGDPNFLRF	Amidation	1	1	1	1	1	1	1	1	1
F23B2.5	FLP-1	FLP-1-4	SDPNFLRF	Amidation	1	1	1	1	1	1	1	1	1
F23B2.5	FLP-1	FLP-1-5	AAADPNFLRF	Amidation	1	1	1	1	1	1	1	1	1
F23B2.5	FLP-1	FLP-1-6	KPNFLRF	Amidation	1	1	1	1	1	1	1	1	1
F23B2.5	FLP-1	FLP-1-9	PNFMRY	Amidation, Oxidation [M]	2	0	0	0	0	1	1	1	1
F23B2.5	FLP-1	FLP-1-8	KPNFMRY	Amidation, Oxidation [M]	2	1	1	1	1	1	1	1	1
W07E11.3	FLP-2	FLP-2-1	SPREPIRF	Amidation	1	1	1	1	0	1	1	1	0
W07E11.3	FLP-2	FLP-2-2	LRGEPIRF	Amidation	1	1	1	1	1	1	1	1	1
W07E11.2	FLP-3	FLP-3-1	SPLGTMRF	Amidation, Oxidation [M]	2	1	1	1	1	1	1	1	1
W07E11.2	FLP-3	FLP-3-2	TPLGTMRF	Amidation, Oxidation [M]	2	1	1	1	1	1	1	1	1
W07E11.2	FLP-3	FLP-3-3	EAEEPLGTMRF	Amidation, Oxidation [M], Pyroglutamation	4	1	1	1	1	1	1	1	1
W07E11.2	FLP-3	FLP-3-4	NPLGTMRF	Amidation, Oxidation [M]	2	1	1	1	1	1	1	1	1
W07E11.2	FLP-3	FLP-3-5	ASEDALFGTMRF	Amidation, Oxidation [M]	2	1	1	1	1	1	1	1	1
W07E11.2	FLP-3	FLP-3-6	EDGNAPFGTMKF	Amidation, Oxidation [M], Pyroglutamation	4	1	1	1	1	1	1	1	1
W07E11.2	FLP-3	FLP-3-7	SAEPFGTMRF	Amidation, Oxidation [M]	2	1	1	1	1	1	1	1	1
W07E11.2	FLP-3	FLP-3-8	SADDSAPFGTMRF	Amidation, Oxidation [M]	2	1	1	1	1	1	1	1	1
W07E11.2	FLP-3	FLP-3-9	NPENDTPFGTMRF	Amidation, Oxidation [M]	2	1	1	1	1	1	1	1	1
W07E11.2	FLP-3	FLP-3-10	STVDSSEPVIRDQ		1	1	1	1	1	1	1	1	1
C18D1.3	FLP-4	FLP-4-2	ASPSFIRF	Amidation	1	1	1	1	1	1	1	1	1
C03G5.7	FLP-5	FLP-5-1	GAKFIRF	Amidation	1	1	1	1	1	1	1	1	1
C03G5.7	FLP-5	FLP-5-2	AGAKFIRF	Amidation	1	1	1	1	1	1	1	1	1
F07D3.2	FLP-6	FLP-6-1	KSAYMRF	Amidation	1	1	1	1	0	1	1	1	0
F07D3.2	FLP-6	FLP-6-3	QQDSEVEREMM	Oxidation [M], Pyroglutamation	5	1	1	1	1	1	1	1	1
F49E10.3	FLP-7	FLP-7-1	SPMQRSSMVRF	Amidation, Oxidation [M]	4	1	1	1	1	1	1	1	1
F49E10.3	FLP-7	FLP-7-2	TPMQRSSMVRF	Amidation, Oxidation [M]	3	1	1	1	1	1	1	1	1
F49E10.3	FLP-7	FLP-7-3	SPMERSAMVRF	Amidation, Oxidation [M]	3	1	1	1	1	1	1	1	1
F49E10.3	FLP-7	FLP-7-4	SPMDRSKMVRF	Amidation, Oxidation [M]	4	1	1	1	1	1	1	1	1
F49E10.3	FLP-7	FLP-7-5	SSIDRASMVRL	Amidation, Oxidation [M]	2	1	1	1	1	1	1	1	1
F31F6.4	FLP-8	FLP-8-1	KNEFIRF	Amidation	1	1	1	1	1	1	1	1	1
F31F6.4	FLP-8	FLP-8-2	NEFIRF	Amidation	1	0	0	0	0	1	1	1	0
C36H8.3	FLP-9	FLP-9-1	KPSFVRF	Amidation	1	1	1	1	1	1	1	1	1
C36H8.3	FLP-9	FLP-9-2	PSFVRF	Amidation	1	0	0	0	0	1	1	1	1
F33D4.3	FLP-13	FLP-13-4	ASPSAPLIRF	Amidation	1	1	1	1	1	1	1	1	1
F33D4.3	FLP-13	FLP-13-5	SPSAVPLIRF	Amidation	1	1	1	1	1	1	1	1	1
F33D4.3	FLP-13	FLP-13-6	ASSAPLIRF	Amidation	1	1	1	1	1	1	1	1	1
F33D4.3	FLP-13	FLP-13-7	SAAAPLIRF	Amidation	1	1	1	1	1	1	1	1	1
Y37D8A.15	FLP-14	FLP-14-1	KHEYLRF	Amidation	1	1	1	1	1	1	1	1	1
Y37D8A.15	FLP-14	FLP-14-2	HEYLRF	Amidation	1	1	1	1	1	1	1	1	1
ZK525.1	FLP-15	FLP-15-1	GGPQGPLRF	Amidation	1	1	1	1	1	1	1	1	1
ZK525.1	FLP-15	FLP-15-2	RGPSGPLRF	Amidation	1	1	1	1	1	1	1	1	1
ZK525.1	FLP-15	FLP-15-3	GPSGPLRF	Amidation	1	1	1	1	1	1	1	1	1
F15D4.8	FLP-16	FLP-16-1	AQTFVRF	Amidation	1	1	1	1	1	1	1	1	1
F15D4.8	FLP-16	FLP-16-2	GQTFVRF	Amidation	1	1	1	1	1	1	1	1	1
C52D10.11	FLP-17	FLP-17-1	KSAFVRF	Amidation	1	0	0	0	0	1	1	1	1
C52D10.11	FLP-17	FLP-17-2	KSQYIRF	Amidation	1	0	0	0	0	1	1	1	1
C52D10.11	FLP-17	FLP-17-4	SQYIRF	Amidation	1	0	0	0	0	1	1	1	1
Y48D7A.2	FLP-18	FLP-18-1	GAMPGVLRF	Amidation, Oxidation [M]	2	1	1	1	1	1	1	1	1
Y48D7A.2	FLP-18	FLP-18-2	EMPGVLRF	Amidation, Oxidation [M], Pyroglutamation	3	1	1	1	1	1	1	1	1
Y48D7A.2	FLP-18	FLP-18-3	SVPGVLRF	Amidation	1	1	1	1	1	1	1	1	1
Y48D7A.2	FLP-18	FLP-18-4	EIPGVLRF	Amidation	1	1	1	1	1	1	1	1	1
Y48D7A.2	FLP-18	FLP-18-5	SEVPGVLRF	Amidation	1	1	1	1	1	1	1	1	1
Y48D7A.2	FLP-18	FLP-18-6	DVPGVLRF	Amidation	1	1	1	1	1	1	1	1	1
Y48D7A.2	FLP-18	FLP-18-7	DFDGAMPGVLRF	Amidation, Oxidation [M]	2	1	1	1	1	1	1	1	1
Y48D7A.2	FLP-18	FLP-18-8	SYFDEKKSVPGVLRF	Amidation	1	1	1	1	1	1	1	1	1
Y48D7A.2	FLP-18	FLP-18-9	ESSVQKKEMPGVLRF	Amidation, Oxidation [M], Pyroglutamation	4	1	1	1	1	1	1	1	1
Y48D7A.2	FLP-18	FLP-18-10	SDLEEHYAGVLLKKSVPGVLRF	Amidation	1	1	1	1	1	1	1	1	1
M79.4	FLP-19	FLP-19-1	WANQVRF	Amidation	1	1	1	1	1	1	1	1	1
M79.4	FLP-19	FLP-19-2	ASWASSVRF	Amidation	1	1	1	1	1	1	1	1	1
C26F1.10	FLP-21	FLP-21-1	GLGPRPLRF	Amidation	1	1	1	1	1	1	1	1	1
F39H2.1	FLP-22	FLP-22-1	SPSAKWMRF	Amidation, Oxidation [M]	4	1	1	1	1	1	1	1	1
F22B7.2	FLP-23	FLP-23-1	VVGQQDFLRF	Amidation	1	0	0	0	0	1	1	1	1
F22B7.2	FLP-23	FLP-23-2	EGHPEFMSQIAPPRRNDFLRF	Amidation, Oxidation [M], Pyroglutamation	4	0	0	0	0	1	1	1	1
F22B7.2	FLP-23	FLP-23-3	NDFLRF	Amidation	1	0	0	0	0	1	1	1	1
C24A1.1	FLP-24	FLP-24-1	VPSAGDMMVRF	Amidation, Oxidation [M]	4	1	1	1	1	1	1	1	1
K04H4.7	FLP-25	FLP-25-1	DYDFVRF	Amidation	1	1	1	1	1	1	1	1	1
K04H4.7	FLP-25	FLP-25-2	ASYDYIRF	Amidation	1	1	1	1	1	1	1	1	1
R173.4	FLP-26	FLP-26-5	FNADDLTLRF	Amidation	1	1	1	1	1	1	1	1	1
R173.4	FLP-26	FLP-26-2	GGAGEPLAFSPDMLSLRF	Amidation, Oxidation [M]	2	1	1	1	1	1	1	1	1
R173.4	FLP-26	FLP-26-4	NYYESKPY		1	1	1	1	1	1	1	1	1
R173.4	FLP-26	FLP-26-1	EFNADDLTLRF	Amidation, Pyroglutamation	2	1	1	1	1	1	1	1	1
C25H3.5	FLP-27	FLP-27-3	EASAFGDIIGELKGKGLGGRMRF	Amidation, Oxidation [M], Pyroglutamation	4	1	1	1	1	1	1	1	1
C25H3.5	FLP-27	FLP-27-2	QPIDEERPIFME	Oxidation [M], Pyroglutamation	3	0	0	0	0	1	1	1	1
W07E11.4	FLP-28	FLP-28-1	APNRVLMRF	Amidation, Oxidation [M]	1	1	1	1	1	1	1	1	1
R03A10.2	FLP-32	FLP-32-1	AMRNSLVRF	Amidation, Oxidation [M]	1	1	1	1	1	1	1	1	1
T07D10.6	FLP-33	FLP-33-1	APLEGFEDMSGFLRTIDGIQKPRF	Amidation, Oxidation [M]	2	1	1	1	1	1	1	1	1
R09A1.5	FLP-34	FLP-34-1	ALNRDSLVASLNNAERLRF	Amidation	1	1	1	1	1	1	1	1	1
R09A1.5	FLP-34	FLP-34-2	ADISTFASAINNAGRLRY	Amidation	1	1	1	1	1	1	1	1	1
R09A1.5	FLP-34	FLP-34-3	LPLEKKADISTFASAINNAGRLRY	Amidation	1	1	1	1	1	1	1	1	1
R09A1.5	FLP-34	FLP-34-4	DSLVASLNNAERLRF	Amidation	1	0	0	0	0	1	1	1	1
C01C4.1	NLP-1	NLP-1-1	MDANAFRMSF	Amidation, Oxidation [M]	3	1	1	1	1	1	1	1	1
C01C4.1	NLP-1	NLP-1-2	MDPNAFRMSF	Amidation, Oxidation [M]	3	1	1	1	1	1	1	1	1
C01C4.1	NLP-1	NLP-1-3	VNLDPNSFRMSF	Amidation, Oxidation [M]	2	1	1	1	1	1	1	1	1
C01C4.1	NLP-1	NLP-1-4	STVGYNLDARNYFVGL	Amidation	1	1	1	1	1	1	1	1	1
T24D8.5	NLP-2	NLP-2-2	SMAMGRLGLRP	Amidation, Oxidation [M]	3	0	0	0	0	1	1	1	1
T24D8.5	NLP-2	NLP-2-3	SMAYGRQGFRP	Amidation, Oxidation [M]	2	1	1	1	1	1	1	1	1
F48C11.3	NLP-3	NLP-3-2	AVNPFLDSI	Amidation	1	1	1	1	1	1	1	1	1
F48C11.3	NLP-3	NLP-3-3	YFDSLAGQSL	Amidation	1	1	1	1	1	1	1	1	1
F59C6.6	NLP-4	NLP-4-3	PVSEEVDRV		1	0	0	0	0	1	1	1	1
F59C6.6	NLP-4	NLP-4-4	DYDPRTEAPRRLPADDDEVDGEDRV		1	0	0	0	0	1	1	1	1
F59C6.6	NLP-4	NLP-4-5	LPADDDEVDGEDRV		1	0	0	0	0	1	1	1	1
F59C6.6	NLP-4	NLP-4-6	DYDPRTDAPIRVPVDPEAEGEDRV		2	0	0	0	0	1	1	1	1
F35C11.1	NLP-5	NLP-5-1	SVSQLNQYAGFDTLGGMGL	Amidation, Oxidation [M]	2	0	0	0	0	1	1	1	1
F35C11.1	NLP-5	NLP-5-2	ALSTFDSLGGMGL	Amidation, Oxidation [M]	1	0	0	0	0	1	1	1	1
F35C11.1	NLP-5	NLP-5-3	ALQHFSSLDTLGGMGF	Amidation, Oxidation [M]	2	1	1	1	1	1	1	1	1
T23E7.4	NLP-6	NLP-6-1	APKQMVFGF	Amidation, Oxidation [M]	2	1	1	1	1	1	1	1	1
T23E7.4	NLP-6	NLP-6-2	YKPRSFAMGF	Amidation, Oxidation [M]	2	1	1	1	1	1	1	1	1
T23E7.4	NLP-6	NLP-6-3	AAMRSFNMGF	Amidation, Oxidation [M]	3	1	1	1	1	1	1	1	1
T23E7.4	NLP-6	NLP-6-4	LIMGL	Amidation, Oxidation [M]	2	1	1	1	0	1	1	1	1
T23E7.4	NLP-6	NLP-6-5	MAAPKQMVFGF	Amidation, Oxidation [M]	4	0	0	0	0	1	1	1	1
F18E9.2	NLP-7	NLP-7-1	QADFDDPRMFTSSF	Amidation, Oxidation [M], Pyroglutamation	3	0	0	0	0	1	1	1	1
F18E9.2	NLP-7	NLP-7-2	SMDDLDDPRLMTMSF	Amidation, Oxidation [M]	4	1	1	1	1	1	1	1	1
F18E9.2	NLP-7	NLP-7-3	MILPSLADLHRYTMYD	Oxidation [M]	4	1	1	1	1	1	1	1	1
F18E9.2	NLP-7	NLP-7-4	LYLKQADFDDPRMFTSSF	Amidation, Oxidation [M]	2	1	1	1	1	1	1	1	1
F18E9.2	NLP-7	NLP-7-5	GSDIDDPRFFSGAF	Amidation	1	1	1	1	1	1	1	1	1
D2005.2	NLP-8	NLP-8-2	AFDRMDNSDFFGA	Oxidation [M]	1	1	1	1	1	1	1	1	1
D2005.2	NLP-8	NLP-8-3	SFDRMGGTEFGLM	Oxidation [M]	4	1	1	1	1	1	1	1	1
D2005.2	NLP-8	NLP-8-4	YPYLIFPASPSSGDSRRLV		1	1	1	1	1	1	1	1	1
D2005.2	NLP-8	NLP-8-5	PYLIFPASPSSGDSRRLV		1	0	0	0	0	1	1	1	1
D2005.2	NLP-8	NLP-8-6	PYLIFPASPSSGDS		1	0	0	0	0	1	1	1	1
D2005.2	NLP-8	NLP-8-7	YPYLIFPASPSSGDS		1	0	0	0	0	1	1	1	1
D2005.2	NLP-8	NLP-8-8	FDRYDDETAYGYGFDNHIF		1	1	1	1	1	1	1	1	1
D2005.2	NLP-8	NLP-8-9	SADPYRFMSVPT	Oxidation [M]	2	1	1	1	1	1	1	1	1
E03D2.2	NLP-9	NLP-9-1	GGARAFYGFYNAGNS		1	1	1	1	1	1	1	1	1
E03D2.2	NLP-9	NLP-9-2	GGGRAFNHNANLFRFD		2	1	1	1	1	1	1	1	1
E03D2.2	NLP-9	NLP-9-3	GGGRAFAGSWSPYLE		1	0	0	0	0	1	1	1	1
E03D2.2	NLP-9	NLP-9-4	GGGRAFAGSWSPYLERFYDY		1	1	1	1	1	1	1	1	1
E03D2.2	NLP-9	NLP-9-5	TPIAEAQGAPEDVDDRRELE		1	1	1	1	1	1	0	1	1
E03D2.2	NLP-9	NLP-9-6	TPIAEAQGAPEDVDD		1	0	0	0	0	1	1	1	1
E03D2.2	NLP-9	NLP-9-7	DQAAALPYYLYE		1	1	1	1	1	1	1	1	1
E03D2.2	NLP-9	NLP-9-8	SSYPVYFSDNSYY		1	0	0	0	0	1	1	1	1
F37A8.4	NLP-10	NLP-10-1	AIPFNGGMY	Amidation, Oxidation [M]	2	1	1	1	1	1	1	1	1
F37A8.4	NLP-10	NLP-10-2	STMPFSGGMY	Amidation, Oxidation [M]	2	1	1	1	1	1	1	1	1
F37A8.4	NLP-10	NLP-10-3	AAIPFSGGMY	Amidation, Oxidation [M]	2	1	1	1	1	1	1	1	1
F37A8.4	NLP-10	NLP-10-4	GAMPFSGGMY	Amidation, Oxidation [M]	2	1	1	1	1	1	1	1	1
ZK1320.10	NLP-11	NLP-11-1	HISPSYDVEIDAGNMRNLLDI	Amidation, Oxidation [M]	2	1	1	1	1	1	1	1	1
ZK1320.10	NLP-11	NLP-11-2	SAPMASDYGNQFQMYNRLIDA	Amidation, Oxidation [M]	2	1	1	1	1	1	1	1	1
ZK1320.10	NLP-11	NLP-11-3	SPAISPAYQFENAFGLSEALERA	Amidation	1	1	1	1	1	1	1	1	1
M01D7.5	NLP-12	NLP-12-1	DYRPLQF	Amidation	1	1	1	1	1	1	1	1	1
E03D2.1	NLP-13	NLP-13-1	NDFSRDIMSF	Amidation	1	1	1	1	1	1	1	1	1
E03D2.1	NLP-13	NLP-13-2	SGNTADLYDRRIMAF	Amidation, Oxidation [M]	2	1	1	1	1	1	1	1	1
E03D2.1	NLP-13	NLP-13-4	SAPSDFSRDIMSF	Amidation, Oxidation [M]	2	1	1	1	1	1	1	1	1
E03D2.1	NLP-13	NLP-13-5	SSSMYDRDIMSF	Amidation, Oxidation [M]	3	1	1	1	1	1	1	1	1
E03D2.1	NLP-13	NLP-13-6	SPVDYDRPIMAF	Amidation, Oxidation [M]	2	1	1	1	1	1	1	1	1
E03D2.1	NLP-13	NLP-13-7	AEDYERQIMAF	Amidation, Oxidation [M]	2	1	1	1	1	1	1	1	1
E03D2.1	NLP-13	NLP-13-3	QPSYDRDIMSF	Amidation, Oxidation [M], Pyroglutamation	2	0	0	0	0	1	1	1	1
T13A10.5	NLP-16	NLP-16-7	SEHVEHQAEMHEHQ	Oxidation [M]	3	0	0	0	0	1	1	1	1
T13A10.5	NLP-16	NLP-16-8	STQEVSGHPEHHLV		1	1	1	1	1	1	1	1	1
T13A10.5	NLP-16	NLP-16-9	GLYSSERTEEEVEISHGMHHRE	Oxidation [M]	2	0	0	0	0	1	1	1	1
T13A10.5	NLP-16	NLP-16-10	HSEHLPHPDPPSHTA		1	1	1	1	1	1	1	1	1
Y45F10A.5	NLP-17	NLP-17-1	GSLSNMMRI	Amidation	1	1	1	1	1	1	1	1	1
F33A8.2	NLP-18	NLP-18-1	SPYRAFAFA		1	1	1	1	1	1	1	1	1
F33A8.2	NLP-18	NLP-18-3	SPYRTFAFA		1	1	1	1	1	1	1	1	1
F33A8.2	NLP-18	NLP-18-6	GQFSSFA		1	1	1	1	1	1	1	1	1
K09C8.6	NLP-19	NLP-19-1	IGLRLPNFL		1	0	0	0	0	1	1	1	1
K09C8.6	NLP-19	NLP-19-2	IGLRLPNFLRF		1	1	1	1	1	1	1	1	1
K09C8.6	NLP-19	NLP-19-3	IGLRLPNML	Oxidation [M]	2	0	0	0	0	1	1	1	1
K09C8.6	NLP-19	NLP-19-4	IGLRLPNMLKF	Oxidation [M]	2	0	0	0	0	1	1	1	1
K09C8.6	NLP-19	NLP-19-5	MGMRLPNIIFL	Oxidation [M]	4	0	0	0	0	1	1	1	1
K09C8.6	NLP-19	NLP-19-6	MGMRLPNIIFLRNE	Oxidation [M]	4	0	0	0	0	1	1	1	1
F45E4.8	NLP-20	NLP-20-1	FAFAFA		1	1	1	1	1	1	1	1	1
F45E4.8	NLP-20	NLP-20-2	SGPQAHEGAGMRFAFA	Oxidation [M]	2	1	1	1	1	1	1	1	1
F45E4.8	NLP-20	NLP-20-4	ASQYSDDDSELMSNNERFA	Oxidation [M]	1	0	0	0	0	1	1	1	1
F45E4.8	NLP-20	NLP-20-5	SAGDADVVIEARSGPQAHEGAGM	Oxidation [M]	2	1	1	1	1	1	1	1	1
Y47D3B.2	NLP-21	NLP-21-2	GGARAFSADVGDDY		1	1	1	1	1	1	1	1	1
Y47D3B.2	NLP-21	NLP-21-3	GGARAFYDE		1	1	1	1	1	1	1	1	1
Y47D3B.2	NLP-21	NLP-21-4	GGARAFLTEM	Oxidation [M]	2	1	1	1	1	1	1	1	1
Y47D3B.2	NLP-21	NLP-21-5	GGARVFQGFEDE		1	1	1	1	1	1	1	1	1
Y47D3B.2	NLP-21	NLP-21-6	GGARAFMMD	Oxidation [M]	3	1	1	1	1	1	1	1	1
Y47D3B.2	NLP-21	NLP-21-7	GGGRAFGDMM	Oxidation [M]	3	1	1	1	1	1	1	1	1
Y47D3B.2	NLP-21	NLP-21-8	GGARAFVENS		1	1	1	1	1	1	1	1	1
Y47D3B.2	NLP-21	NLP-21-9	GGGRSFPVKPGRLDD		1	1	1	1	1	1	1	1	1
Y47D3B.2	NLP-21	NLP-21-10	QYTSELEEDE	Pyroglutamation	2	1	1	1	1	1	1	1	1
T24D8.3	NLP-22	NLP-23-3	AFAAGWNR	Amidation	1	0	0	0	0	1	1	1	1
T24D8.4	NLP-23	NLP-23-1	LYISRQGFRPA		1	0	0	0	0	1	1	1	1
T24D8.4	NLP-23	NLP-23-2	SMAIGRAGMRP	Amidation, Oxidation [M]	1	0	0	0	0	1	1	1	1
F35B12.7	NLP-24	NLP-24-5	GPYGGYG	Amidation	1	0	0	0	0	1	1	1	1
F35B12.7	NLP-24	NLP-24-8	QWGGGPYGGYGPRGYGGGYGG	Amidation, Pyroglutamation	2	0	0	0	0	1	1	1	1
F35B12.7	NLP-24	NLP-24-9	YGGYGGRGPYGGYGGRGPYGYG	Amidation	1	0	0	0	0	1	1	1	1
Y43F8C.1	NLP-25	NLP-25-2	QWGGGWNN	Amidation, Pyroglutamation	1	0	0	0	0	1	1	1	1
Y43F8C.2	NLP-26	NLP-26-2	GGQFGGMQ		1	0	0	0	0	1	1	1	1
Y43F8C.2	NLP-26	NLP-26-9	GGSQFNGRGGNQFG	Amidation	1	0	0	0	0	1	1	1	1
B0213.2	NLP-27	NLP-27-2	MWGSPYGGYGGYGGYGGW	Amidation	1	0	0	0	0	1	1	1	1
B0213.3-4-6	NLP-28/29/31	NLP-28-3/29-3/31-4	GMYGGY	Amidation, Oxidation [M]	2	0	0	0	0	1	1	1	1
B0213.3-6	NLP-28/29/30/31	NLP-28/29/30/31-1	QWGYGGY	Amidation, Pyroglutamation	1	0	0	0	0	1	1	1	1
B0213.3-4	NLP-28/29	NLP-28/29-4	GMYGGW	Amidation, Oxidation [M]	2	0	0	0	0	1	1	1	1
B0213.3-6	NLP-28/29/30/31	NLP-28/29/30/31-2	GYGGYGGY	Amidation	1	0	0	0	0	1	1	1	1
B0213.3-4	NLP-28/29	NLP-28/29-6	GMYGGYGRGMYGGW	Amidation, Oxidation [M]	4	0	0	0	0	1	1	1	1
B0213.3-4	NLP-28/29	NLP-28/29-7	GMYGGYGRGMYGGYGRGMYGGW	Amidation, Oxidation [M]	4	0	0	0	0	1	1	1	1
B0213.5	NLP-30	NLP-30-7	GYGGYGRGMWGRPYGGYGW	Amidation, Oxidation [M]	2	0	0	0	0	1	1	1	1
B0213.6	NLP-31	NLP-31-7	GYGGYGRGMYGGYGRPYGGYGW	Amidation, Oxidation [M]	2	0	0	0	0	1	1	1	1
F30H5.2	NLP-32	NLP-32-11	YGGWGGRGGWGRGGGRGYG	Amidation	1	0	0	0	0	1	1	1	1
F30H5.2	NLP-32	NLP-32-12	GGGWGGRGGGWGRGGGGRGFYGG	Amidation	1	0	0	0	0	1	1	1	1
T19C4.7	NLP-33	NLP-33-3	HWGGYGGGPWGGYGGGPWGGYY		1	0	0	0	0	1	1	1	1
T19C4.7	NLP-33	NLP-33-3	HWGGYGGGPWGGYGGGPWGGYY	Amidation	1	1	1	1	1	1	1	1	1
T19C4.7	NLP-33	NLP-33-4	RHWGGYGGGPWGGYGGGPWGGYY		1	0	0	0	0	1	1	1	1
T19C4.7	NLP-33	NLP-33-4	RHWGGYGGGPWGGYGGGPWGGYY	Amidation	1	0	0	0	0	1	1	1	1
B0213.17	NLP-34	NLP-34-1	PYGYGGYGGW		1	0	0	0	0	1	1	1	1
B0213.17	NLP-34	NLP-34-2	PYGYGW	Amidation	1	0	0	0	0	1	1	1	1
B0464.3	NLP-36	NLP-36-1	DDDVTALERWGY		1	0	0	0	0	1	1	1	1
B0464.3	NLP-36	NLP-36-2	NIDMKLGPH	Oxidation [M]	2	0	0	0	0	1	1	1	1
B0464.3	NLP-36	NLP-36-3	SMVARQIPQTVVADH	Oxidation [M]	2	0	0	0	0	1	1	1	1
F48B9.4	NLP-37	NLP-37-1	NNAEVVNHILKNFGALDRLGDV	Amidation	1	1	1	1	1	1	1	1	1
C01A2.7	NLP-38	NLP-38-1	VLGWNKAHGLW	Amidation	1	0	0	0	0	1	1	1	1
C01A2.7	NLP-38	NLP-38-2	TPQNWNKLNSLW	Amidation	1	1	1	1	1	1	1	1	1
C01A2.7	NLP-38	NLP-38-3	SPAQWQRANGLW	Amidation	1	1	1	1	1	1	1	1	1
C01A2.7	NLP-38	NLP-38-4	ASDDRVLGWNKAHGLW	Amidation	1	1	1	1	1	1	1	1	1
C01A2.7	NLP-38	NLP-38-5	SNLSPRFL	Amidation	1	0	0	0	0	1	1	1	1
C54C8.9	NLP-39	NLP-39-1	EVPNFQADNVPEAGGRV	Pyroglutamation	2	1	1	1	1	1	1	1	1
C54C8.9	NLP-39	NLP-39-2	EVPNFQADNVPEAG	Amidation, Pyroglutamation	2	0	0	0	0	1	1	1	1
Y74C9A.2	NLP-40	NLP-40-2	MVAWQPM		1	1	1	1	1	1	1	1	1
Y74C9A.2	NLP-40	NLP-40-5	VAWQPM	Oxidation [M]	2	1	1	1	1	1	1	1	1
Y80D3A.10	NLP-42	NLP-42-1	SALLQPENNPEWNQLGWAW	Amidation	1	1	1	1	1	1	1	1	1
Y80D3A.10	NLP-42	NLP-42-2	NPDWQDLGFAW	Amidation	1	1	1	1	1	1	1	1	1
C45G9.13	NLP-43	NLP-43-1	KQFYAWA	Amidation	1	1	1	1	1	1	1	1	1
Y23B4A.2	NLP-44	NLP-44-1	APHPSSALLVPYPRV	Amidation	1	1	1	1	1	1	1	1	1
Y23B4A.2	NLP-44	NLP-44-3	AFFYTPRI	Amidation	1	1	1	1	1	1	1	1	1
T28H10.4	NLP-46	NLP-46-1	NIAIGRGDGLRP	Amidation	1	1	1	1	1	1	1	1	1
F36H12.1	NLP-47	NLP-47-1	QMTFTDQWT	Pyroglutamation	1	1	1	1	1	1	1	1	1
C38C10.6	NLP-48	NLP-48-1	GVGDVPSMFFSPFRMM	Amidation, Oxidation [M]	4	1	1	1	1	1	1	1	1
H05L03.3	NLP-49	NLP-49-2	SPSMGLSLAEYMASPQGGDNFHFMPS	Amidation	1	0	0	0	0	1	1	1	1
H05L03.3	NLP-49	NLP-49-3	DGTEDSNIDQLMSRVY	Oxidation [M]	2	1	1	1	1	1	1	1	1
F41G3.1	NLP-50	NLP-50-1	SLENFWRNIHLQMPS	Amidation, Oxidation [M]	2	1	1	1	1	1	1	1	1
F41G3.1	NLP-50	NLP-50-2	TEGLSRASANAYYRL	Amidation	1	1	1	1	1	1	1	1	1
T24F1.5	NLP-51	NLP-51-1	SQTQEANIQPFIRF		1	1	1	1	1	1	1	1	1
F42G9.4	NLP-52	NLP-52-1	GDVKSVFFSPFRMV	Amidation, Oxidation [M]	2	1	1	1	1	1	1	1	1
Y12A6A.2	NLP-53	NLP-53-1	NQGAGSVSLDSLASLPMLRY	Amidation, Oxidation [M]	2	1	1	1	1	1	1	1	1
C30H6.10	NLP-54	NLP-54-5	SLPIEYPDETVMYESRF	Oxidation [M]	2	1	1	1	1	1	1	1	1
F14F11.2	NLP-55	NLP-55-1	MYINPDYYYVEQLPTM	Oxidation [M]	3	0	0	0	0	1	1	1	1
F14F11.2	NLP-55	NLP-55-2	SGQLRALAGSRNCFFSPVNCIITHDINSY	Disulfide bridge [C]	1	1	1	1	1	1	1	1	1
Y57G11C.45	NLP-56	NLP-56-1	SSIMTDDVEPPQLLTRQL	Oxidation [M]	1	1	1	1	1	1	1	1	1
Y57G11C.45	NLP-56	NLP-56-2	SFPYSVSFYRMLGHDRQL	Oxidation [M]	3	0	0	0	0	1	1	1	1
Y57G11C.45	NLP-56	NLP-56-4	SDGLRGYACRFKFCRIYDA	Disulfide bridge [C]	1	1	1	1	1	1	1	1	1
F08G12.8	NLP-57	NLP-57-1	SPIHGIWNNLPAPPQ		1	1	1	1	1	1	1	1	1
F08G12.8	NLP-57	NLP-57-2	VYGFYNYLPKEEDDRD		1	1	1	1	1	1	1	1	1
F08G12.8	NLP-57	NLP-57-3	NTILLLTPNEDYVE		1	0	0	0	0	1	1	1	1
T07C12.15	NLP-58	NLP-58-1	SGPSSASEGEAYAFPGLRGLR	Amidation	1	1	1	1	1	1	1	1	1
T07C12.15	NLP-58	NLP-58-3	DPTYHKRVPMMSLKGLR	Amidation, Oxidation [M]	3	0	0	0	0	1	1	1	1
F02D8.5	NLP-59	NLP-59-1	PASLFDRAADYSDDVAKFDESRD		1	0	0	0	0	1	1	1	1
F02D8.5	NLP-59	NLP-59-2	ELDGIDTQLS	Pyroglutamation	1	0	0	0	0	1	1	1	1
F02D8.5	NLP-59	NLP-59-3	TNLKRLVILSARGF	Amidation	1	1	1	1	1	1	1	1	1
F02D8.5	NLP-59	NLP-59-4	LVILSARGF	Amidation	1	1	1	1	1	1	1	1	1
F08B4.4	NLP-60	NLP-60-1	NLATGRASLRPSA	Amidation	1	1	1	1	1	1	1	1	1
F26A10.1	NLP-61	NLP-61-1	WSRREPSI		1	0	0	0	0	1	1	1	1
F33H1.6	NLP-63	NLP-63-1	QIFSRKFW	Pyroglutamation	1	0	0	0	0	1	1	1	1
R06F6.7	NLP-65	NLP-65-1	DGLPSFYDIR		1	1	1	1	1	1	1	1	1
R06F6.7	NLP-65	NLP-65-2	GLPSAYDIR		1	1	1	1	1	1	1	1	1
T21C12.3	NLP-68	NLP-68-1	GVDPMSIPRLIKEPPL	Oxidation [M]	2	1	1	1	1	1	1	1	1
T21C12.3	NLP-68	NLP-68-2	GDVVYPSAAKQTVPLVRVREPPL		2	1	1	1	1	1	1	1	1
Y113G7A.15	NLP-69	NLP-69-1	LHRIGGNIVM	Amidation	2	1	1	1	1	1	1	1	1
Y58G8A.5	NLP-70	NLP-70-1	WYEWNNDMEIT	Oxidation [M]	2	0	0	0	0	1	1	1	1
Y58G8A.5	NLP-70	NLP-70-2	WYDWQNVPHALQQ		1	1	1	1	1	1	1	1	1
Y73B6BL.35	NLP-71	NLP-71-1	NCYFSPIQCVLMERR	Disulfide bridge [C]	1	0	0	0	0	1	1	1	1
Y75B8A.11	NLP-72	NLP-72-1	PALLSRY	Amidation	1	1	1	1	1	1	1	1	1
ZK287.3	NLP-73	NLP-73-1	FMSFAGP	Amidation, Oxidation [M]	2	0	0	0	0	1	1	1	1
ZK287.3	NLP-73	NLP-73-2	NRQCLLNAGLSQGCDFSDLLHAQTQA	Disulfide bridge [C]	1	0	0	0	0	1	1	1	1
T07E3.6	NLP-74	PDF-1-2	SNAELINGLLSMNLNKLSGA	Amidation, Oxidation [M]	2	1	1	1	1	1	1	1	1
T07E3.6	NLP-74	PDF-1-3	SPLLYRAPQMYDDVQFV	Oxidation [M]	1	1	1	1	1	1	1	1	1
T07E3.6	NLP-74	PDF-1-4	SPLLYRAPQYQMYDDVQFV	Oxidation [M]	2	1	1	1	1	1	1	1	1
C06A8.3	NLP-77	NLP-77-1	QPAGGQDVPPFL	Pyroglutamation	3	0	0	0	0	1	1	1	1
F09E8.8	NLP-79	NLP-79-1	LSADFRNEIPPPDYI		1	1	1	1	1	1	1	1	1
T04C12.3	NLP-80	NLP-80-1	HSAGSTYPESL		1	1	1	1	1	1	1	1	1
Y67D8B.4	NLP-81	NLP-81-1	NDFFLRSA		1	1	1	1	1	1	1	1	1
F17B5.9	RGBA-1	RGBA-1-1	WYDWKVGK	Amidation	2	0	0	0	0	1	1	1	1
F17B5.9	RGBA-1	RGBA-1-2	YDWKVGK	Amidation	1	0	0	0	0	1	1	1	0
F17B5.9	RGBA-1	RGBA-1-3	SPLERNAIKGYRYLSTR	Amidation	1	0	0	0	0	1	1	1	1
F17B5.9	RGBA-1	RGBA-1-4	SSFMGYQFDSPLERNAIKGYRYLSTR	Amidation	1	0	0	0	0	1	1	1	1
T03D8.3	SBT-1	SBT-1-2	SIPSSAHKVNPYLQGEPLRSMQ	Oxidation [M]	4	1	1	1	1	1	1	1	1
C02F12.3	SNET-1	SNET-1-1	LDCRKFSFAPACRGIML	Oxidation [M]	2	0	0	0	0	1	1	1	1
C02F12.3	SNET-1	SNET-1-2	FSFAPACRGIML	Disulfide bridge [C]	1	1	1	1	1	1	1	1	1
T12D8.5	T12D8.5	T12D8.5-1	IVESTSELKNAVTGGGDN		1	0	0	0	0	1	1	1	1
T20B3.14	T20B3.14	T20B3.14-1	GAAWFLRPNWKPPT		2	1	1	1	1	1	1	1	1

## Sheet: Table S6 CE wt DDA
						DDA Neuropeptide extract				DDA Neuropeptide extract + synthetic neuropeptide pool
Sequence name	Protein name	Neuropeptide name	Neuropeptide Sequence	Modification(s)	#Ions	CE1	CE2	CE3	CE4	CE1	CE2	CE3	CE4
B0252.8	B0252.8	B0252.8-1	VKSPARHFQPKYFRY		1	0	1	0	1	1	1	1	1
B0252.8	B0252.8	B0252.8-2	RPFHPMAYRQRLQ	Oxidation [M]	2	1	0	0	0	1	1	1	1
F08B12.4	F08B12.4	F08B12.4-1	NQPDLANIREQNHQ		1	1	1	1	1	1	1	1	1
F40F8.5	F40F8.5	F40F8.5-1	TVLDGDMGEPTEDQEDTNDHA	Oxidation [M]	2	1	1	1	1	1	1	1	1
F23B2.5	FLP-1	FLP-1-1	SADPNFLRF	Amidation	2	1	1	1	1	1	1	1	1
F23B2.5	FLP-1	FLP-1-2	SQPNFLRF	Amidation	1	0	0	0	0	1	1	0	0
F23B2.5	FLP-1	FLP-1-3	ASGDPNFLRF	Amidation	1	0	0	1	0	1	1	1	1
F23B2.5	FLP-1	FLP-1-4	SDPNFLRF	Amidation	1	1	0	0	0	1	1	0	0
F23B2.5	FLP-1	FLP-1-5	AAADPNFLRF	Amidation	1	1	0	1	1	0	1	1	1
F23B2.5	FLP-1	FLP-1-7	AGSDPNFLRF	Amidation	1	1	0	0	1	0	1	0	1
W07E11.3	FLP-2	FLP-2-1	SPREPIRF	Amidation	1	0	0	0	0	1	0	1	0
W07E11.3	FLP-2	FLP-2-2	LRGEPIRF	Amidation	1	0	1	0	1	0	1	0	1
W07E11.2	FLP-3	FLP-3-1	SPLGTMRF	Amidation	1	0	0	0	0	0	0	1	0
W07E11.2	FLP-3	FLP-3-2	TPLGTMRF	Amidation	1	0	0	0	0	0	0	1	0
W07E11.2	FLP-3	FLP-3-3	EAEEPLGTMRF	Amidation	1	1	1	1	0	1	1	1	1
W07E11.2	FLP-3	FLP-3-4	NPLGTMRF	Amidation	1	0	0	0	0	1	1	0	0
W07E11.2	FLP-3	FLP-3-5	ASEDALFGTMRF	Amidation, Oxidation [M]	2	0	0	0	0	1	1	1	1
W07E11.2	FLP-3	FLP-3-6	EDGNAPFGTMKF	Amidation, Oxidation [M], Pyroglutamation	3	0	0	0	0	1	1	1	1
W07E11.2	FLP-3	FLP-3-7	SAEPFGTMRF	Amidation	1	1	0	0	0	1	1	1	0
W07E11.2	FLP-3	FLP-3-8	SADDSAPFGTMRF	Amidation, Oxidation [M]	2	1	1	1	0	1	1	1	1
W07E11.2	FLP-3	FLP-3-9	NPENDTPFGTMRF	Amidation, Oxidation [M]	2	1	1	1	1	1	1	1	1
W07E11.2	FLP-3	FLP-3-10	STVDSSEPVIRDQ		1	1	1	1	1	1	1	1	1
C18D1.3	FLP-4	FLP-4-3	SSNGKPTFIRF	Amidation	1	1	1	0	0	1	1	1	0
C18D1.3	FLP-4	FLP-4-2	ASPSFIRF	Amidation	1	1	1	0	1	1	1	1	1
C03G5.7	FLP-5	FLP-5-2	AGAKFIRF	Amidation	1	1	1	0	0	1	1	1	0
C03G5.7	FLP-5	FLP-5-3	APKPKFIRF	Amidation	1	1	1	0	1	1	1	1	1
C03G5.7	FLP-5	FLP-5-4	QSSAEDADYLEKYQRIA	Pyroglutamation	1	1	1	1	1	1	1	1	1
C03G5.7	FLP-5	FLP-5-5	SRNTWEDGYASPSVNELYV		1	1	1	1	0	1	1	1	0
F07D3.2	FLP-6	FLP-6-3	QQDSEVEREMM	Oxidation [M], Pyroglutamation	4	1	1	1	1	1	1	1	1
F07D3.2	FLP-6	FLP-6-4	SMGEEEDHDMM	Oxidation [M]	2	1	1	1	1	1	1	1	1
F49E10.3	FLP-7	FLP-7-1	SPMQRSSMVRF	Amidation, Oxidation [M]	2	0	0	0	1	1	1	1	1
F49E10.3	FLP-7	FLP-7-2	TPMQRSSMVRF	Amidation, Oxidation [M]	2	0	0	0	0	1	1	1	0
F49E10.3	FLP-7	FLP-7-3	SPMERSAMVRF	Amidation	1	0	0	0	0	0	0	0	1
F49E10.3	FLP-7	FLP-7-4	SPMDRSKMVRF	Amidation, Oxidation [M]	2	0	0	0	0	1	1	1	1
F49E10.3	FLP-7	FLP-7-5	SSIDRASMVRL	Amidation	1	0	0	0	0	1	1	1	1
F31F6.4	FLP-8	FLP-8-1	KNEFIRF	Amidation	1	0	0	0	0	1	0	1	0
C36H8.3	FLP-9	FLP-9-1	KPSFVRF	Amidation	1	0	1	0	0	0	0	1	0
C36H8.3	FLP-9	FLP-9-3	SGYPLVIDDEEMRMD		1	1	1	1	1	1	1	1	1
T06C10.4	FLP-10	FLP-10-1	QPKARSGYIRF	Amidation, Pyroglutamation	1	0	0	0	0	1	1	1	0
K02G10.4	FLP-11	FLP-11-1	AMRNALVRF	Amidation, Oxidation [M]	2	1	1	1	0	1	1	1	0
K02G10.4	FLP-11	FLP-11-2	ASGGMRNALVRF	Amidation, Oxidation [M]	1	0	0	0	1	0	1	0	0
K02G10.4	FLP-11	FLP-11-3	NGAPQPFVRF	Amidation	1	0	1	0	1	1	0	0	1
K02G10.4	FLP-11	FLP-11-4	SPLDEEDFAPESPLQ	Amidation	1	0	1	1	1	1	1	1	1
C05E11.8	FLP-12	FLP-12-1	RNKFEFIRF	Amidation	1	0	0	1	1	0	1	0	0
F33D4.3	FLP-13	FLP-13-1	AMDSPLIRF	Amidation	1	1	1	1	0	1	1	1	0
F33D4.3	FLP-13	FLP-13-2	AADGAPLIRF	Amidation	1	0	0	1	1	1	1	1	0
F33D4.3	FLP-13	FLP-13-3	APEASPFIRF	Amidation	1	1	0	1	0	1	1	1	1
F33D4.3	FLP-13	FLP-13-4	ASPSAPLIRF	Amidation	1	0	1	1	0	1	1	1	0
F33D4.3	FLP-13	FLP-13-5	SPSAVPLIRF	Amidation	1	1	1	1	1	1	1	1	1
F33D4.3	FLP-13	FLP-13-6	ASSAPLIRF	Amidation	1	1	0	0	0	1	1	1	1
F33D4.3	FLP-13	FLP-13-7	SAAAPLIRF	Amidation	1	0	0	0	0	1	1	0	1
ZK525.1	FLP-15	FLP-15-1	GGPQGPLRF	Amidation	1	0	1	1	1	1	1	1	1
ZK525.1	FLP-15	FLP-15-2	RGPSGPLRF	Amidation	1	1	1	1	0	1	1	1	1
ZK525.1	FLP-15	FLP-15-3	GPSGPLRF	Amidation	1	0	0	0	0	0	0	1	0
ZK525.1	FLP-15	FLP-15-4	SSFHVAPAAEDVASWYQ		1	1	1	1	1	1	1	1	1
Y48D7A.2	FLP-18	FLP-18-1	GAMPGVLRF	Amidation	1	0	0	0	0	1	0	0	0
Y48D7A.2	FLP-18	FLP-18-2	EMPGVLRF	Amidation	1	0	0	0	0	1	1	0	0
Y48D7A.2	FLP-18	FLP-18-3	SVPGVLRF	Amidation	1	0	1	0	0	1	1	0	0
Y48D7A.2	FLP-18	FLP-18-4	EIPGVLRF	Amidation	1	0	0	0	0	1	1	0	0
Y48D7A.2	FLP-18	FLP-18-5	SEVPGVLRF	Amidation	1	1	0	0	0	1	0	1	1
Y48D7A.2	FLP-18	FLP-18-6	DVPGVLRF	Amidation	1	1	0	1	0	0	1	1	0
Y48D7A.2	FLP-18	FLP-18-7	DFDGAMPGVLRF	Amidation, Oxidation [M]	2	1	1	1	0	1	1	1	1
Y48D7A.2	FLP-18	FLP-18-8	SYFDEKKSVPGVLRF	Amidation	1	1	1	1	1	1	1	1	1
Y48D7A.2	FLP-18	FLP-18-9	ESSVQKKEMPGVLRF	Amidation, Oxidation [M], Pyroglutamation	4	1	1	1	1	1	1	1	1
Y48D7A.2	FLP-18	FLP-18-10	SDLEEHYAGVLLKKSVPGVLRF	Amidation	1	1	1	1	1	1	1	1	1
Y48D7A.2	FLP-18	FLP-18-11	SDLEEHYAGVLL		1	0	1	0	0	0	0	0	0
M79.4	FLP-19	FLP-19-1	WANQVRF	Amidation	1	0	0	0	0	1	0	1	0
M79.4	FLP-19	FLP-19-2	ASWASSVRF	Amidation	1	0	1	0	0	1	1	1	1
C26F1.10	FLP-21	FLP-21-1	GLGPRPLRF	Amidation	1	0	0	0	0	0	0	0	1
F39H2.1	FLP-22	FLP-22-1	SPSAKWMRF	Amidation, Oxidation [M]	2	1	1	1	0	1	1	1	1
F22B7.2	FLP-23	FLP-23-1	VVGQQDFLRF	Amidation	1	0	0	0	0	1	1	1	1
F22B7.2	FLP-23	FLP-23-2	EGHPEFMSQIAPPRRNDFLRF	Amidation, Oxidation [M], Pyroglutamation	4	0	0	0	0	1	1	1	1
C24A1.1	FLP-24	FLP-24-1	VPSAGDMMVRF	Amidation, Oxidation [M]	3	1	1	1	1	1	1	1	1
R173.4	FLP-26	FLP-26-5	FNADDLTLRF	Amidation	1	0	0	0	0	1	1	1	1
R173.4	FLP-26	FLP-26-2	GGAGEPLAFSPDMLSLRF	Amidation, Oxidation [M]	2	1	1	1	1	1	1	1	1
R173.4	FLP-26	FLP-26-3	FRLPFQFFGANEDFNSGLT		1	0	0	0	0	1	0	0	0
R173.4	FLP-26	FLP-26-4	NYYESKPY		1	1	1	1	1	1	1	1	1
R173.4	FLP-26	FLP-26-1	EFNADDLTLRF	Amidation	1	1	1	1	0	1	1	1	1
C25H3.5	FLP-27	FLP-27-3	EASAFGDIIGELKGKGLGGRMRF	Amidation, Oxidation [M], Pyroglutamation	4	1	1	1	1	1	1	1	1
C25H3.5	FLP-27	FLP-27-2	QPIDEERPIFME	Oxidation [M]	2	1	1	1	0	1	1	1	1
W07E11.4	FLP-28	FLP-28-1	APNRVLMRF	Amidation	1	1	1	1	0	1	1	1	1
R03A10.2	FLP-32	FLP-32-1	AMRNSLVRF	Amidation, Oxidation [M]	2	0	1	0	0	1	1	1	1
T07D10.6	FLP-33	FLP-33-1	APLEGFEDMSGFLRTIDGIQKPRF	Amidation, Oxidation [M]	2	1	1	1	1	1	1	1	1
T07D10.6	FLP-33	FLP-33-2	TIDGIQKPRF	Amidation	1	0	0	0	0	1	1	0	0
R09A1.5	FLP-34	FLP-34-1	ALNRDSLVASLNNAERLRF	Amidation	1	1	1	1	0	1	1	1	1
R09A1.5	FLP-34	FLP-34-2	ADISTFASAINNAGRLRY	Amidation	1	1	0	0	1	1	1	0	1
R09A1.5	FLP-34	FLP-34-3	LPLEKKADISTFASAINNAGRLRY	Amidation	1	1	1	1	1	1	1	1	1
R09A1.5	FLP-34	FLP-34-4	DSLVASLNNAERLRF	Amidation	1	0	0	0	0	1	1	1	1
C01C4.1	NLP-1	NLP-1-1	MDANAFRMSF	Amidation, Oxidation [M]	2	1	1	1	0	1	1	1	1
C01C4.1	NLP-1	NLP-1-3	VNLDPNSFRMSF	Amidation	1	0	0	0	0	0	1	1	1
C01C4.1	NLP-1	NLP-1-4	STVGYNLDARNYFVGL	Amidation	1	1	1	1	1	1	1	1	1
T24D8.5	NLP-2	NLP-2-1	SIALGRSGFRP	Amidation	2	0	0	0	0	1	1	1	1
T24D8.5	NLP-2	NLP-2-2	SMAMGRLGLRP	Amidation, Oxidation [M]	2	0	0	0	0	1	1	1	1
T24D8.5	NLP-2	NLP-2-3	SMAYGRQGFRP	Amidation, Oxidation [M]	3	0	0	0	1	1	1	1	1
F48C11.3	NLP-3	NLP-3-4	SNNRYEMLENYY		1	1	1	1	1	1	1	1	1
F59C6.6	NLP-4	NLP-4-2	RPVSEEVDRV		1	0	0	0	0	1	1	1	1
F59C6.6	NLP-4	NLP-4-3	PVSEEVDRV		1	0	0	0	0	0	1	1	1
F59C6.6	NLP-4	NLP-4-4	DYDPRTEAPRRLPADDDEVDGEDRV		1	0	0	0	0	1	1	1	1
F59C6.6	NLP-4	NLP-4-5	LPADDDEVDGEDRV		1	0	0	0	0	1	1	1	1
F59C6.6	NLP-4	NLP-4-6	DYDPRTDAPIRVPVDPEAEGEDRV		1	0	0	0	0	1	1	1	1
F35C11.1	NLP-5	NLP-5-1	SVSQLNQYAGFDTLGGMGL	Amidation	1	0	0	0	0	1	1	1	1
F35C11.1	NLP-5	NLP-5-3	ALQHFSSLDTLGGMGF	Amidation, Oxidation [M]	2	1	1	1	1	1	1	1	1
T23E7.4	NLP-6	NLP-6-1	APKQMVFGF	Amidation	1	1	1	0	1	0	1	1	0
T23E7.4	NLP-6	NLP-6-2	YKPRSFAMGF	Amidation	1	0	0	0	0	0	0	0	1
T23E7.4	NLP-6	NLP-6-3	AAMRSFNMGF	Amidation, Oxidation [M]	1	0	0	0	0	1	1	0	0
T23E7.4	NLP-6	NLP-6-5	MAAPKQMVFGF	Amidation	1	0	0	0	0	1	1	1	1
F18E9.2	NLP-7	NLP-7-1	QADFDDPRMFTSSF	Amidation, Pyroglutamation	2	0	0	0	0	1	1	1	1
F18E9.2	NLP-7	NLP-7-2	SMDDLDDPRLMTMSF	Amidation, Oxidation [M]	4	1	1	1	1	1	1	1	1
F18E9.2	NLP-7	NLP-7-3	MILPSLADLHRYTMYD	Oxidation [M]	2	1	1	1	1	1	1	1	1
F18E9.2	NLP-7	NLP-7-4	LYLKQADFDDPRMFTSSF	Amidation, Oxidation [M]	2	1	0	0	1	1	1	1	1
F18E9.2	NLP-7	NLP-7-5	GSDIDDPRFFSGAF	Amidation	1	1	1	1	1	0	1	1	1
D2005.2	NLP-8	NLP-8-1	AFDRFDNSGVFSFGA		1	0	0	0	0	1	1	1	0
D2005.2	NLP-8	NLP-8-2	AFDRMDNSDFFGA		1	0	0	0	0	0	0	1	0
D2005.2	NLP-8	NLP-8-3	SFDRMGGTEFGLM	Oxidation [M]	2	1	1	1	1	1	1	1	1
D2005.2	NLP-8	NLP-8-4	YPYLIFPASPSSGDSRRLV		1	1	1	1	1	1	1	1	1
D2005.2	NLP-8	NLP-8-5	PYLIFPASPSSGDSRRLV		1	0	0	0	0	1	1	1	1
D2005.2	NLP-8	NLP-8-6	PYLIFPASPSSGDS		1	0	0	0	0	0	1	1	0
D2005.2	NLP-8	NLP-8-7	YPYLIFPASPSSGDS		1	0	0	0	0	1	1	1	1
D2005.2	NLP-8	NLP-8-8	FDRYDDETAYGYGFDNHIF		1	0	0	1	1	1	1	1	1
D2005.2	NLP-8	NLP-8-9	SADPYRFMSVPT	Oxidation [M]	2	0	0	0	0	1	1	1	1
E03D2.2	NLP-9	NLP-9-1	GGARAFYGFYNAGNS		1	1	1	1	1	1	1	1	1
E03D2.2	NLP-9	NLP-9-2	GGGRAFNHNANLFRFD		1	1	0	0	1	1	1	1	1
E03D2.2	NLP-9	NLP-9-3	GGGRAFAGSWSPYLE		1	0	0	0	0	1	1	1	1
E03D2.2	NLP-9	NLP-9-4	GGGRAFAGSWSPYLERFYDY		1	1	1	1	0	1	1	1	1
E03D2.2	NLP-9	NLP-9-5	TPIAEAQGAPEDVDDRRELE		1	1	1	1	1	1	1	1	1
E03D2.2	NLP-9	NLP-9-6	TPIAEAQGAPEDVDD		1	0	0	0	0	1	1	1	1
E03D2.2	NLP-9	NLP-9-7	DQAAALPYYLYE		1	0	0	0	0	1	1	1	0
F37A8.4	NLP-10	NLP-10-4	SLVPQSYSNNENQI		1	1	0	1	1	0	1	0	0
ZK1320.10	NLP-11	NLP-11-1	HISPSYDVEIDAGNMRNLLDI	Amidation, Oxidation [M]	2	1	1	1	1	1	1	1	1
ZK1320.10	NLP-11	NLP-11-2	SAPMASDYGNQFQMYNRLIDA	Amidation, Oxidation [M]	3	1	1	1	1	1	1	1	1
ZK1320.10	NLP-11	NLP-11-3	SPAISPAYQFENAFGLSEALERA	Amidation	1	1	1	1	1	1	1	1	1
M01D7.5	NLP-12	NLP-12-1	DYRPLQF	Amidation	1	0	0	1	0	0	0	0	0
M01D7.5	NLP-12	NLP-12-2	DGYRPLQF	Amidation	1	1	0	0	0	1	0	1	0
M01D7.5	NLP-12	NLP-12-3	SSGSSGPVVLEPIWEWQ		1	0	0	0	0	1	0	0	0
E03D2.1	NLP-13	NLP-13-1	NDFSRDIMSF	Amidation, Oxidation [M]	2	0	0	0	0	1	1	0	1
E03D2.1	NLP-13	NLP-13-2	SGNTADLYDRRIMAF	Amidation, Oxidation [M]	2	1	1	1	1	1	1	1	1
E03D2.1	NLP-13	NLP-13-4	SAPSDFSRDIMSF	Amidation, Oxidation [M]	1	0	0	0	0	1	1	1	0
E03D2.1	NLP-13	NLP-13-5	SSSMYDRDIMSF	Amidation, Oxidation [M]	2	1	0	1	0	1	1	1	1
E03D2.1	NLP-13	NLP-13-6	SPVDYDRPIMAF	Amidation, Oxidation [M]	3	1	1	1	1	1	1	1	1
E03D2.1	NLP-13	NLP-13-7	AEDYERQIMAF	Amidation, Oxidation [M]	2	1	0	1	0	1	1	1	1
CC4.2	NLP-15	NLP-15-2	AFDSLAGSGFGAFN		1	0	0	0	0	1	0	0	0
CC4.2	NLP-15	NLP-15-4	AFDSLAGQGFTGFE		1	0	1	0	0	1	1	1	1
CC4.2	NLP-15	NLP-15-5	AFDTVSTSGFDDFKL		1	1	1	1	1	1	1	1	1
T13A10.5	NLP-16	NLP-16-3	ATHSPEGHIVAKDDHHGHE		1	0	0	0	0	0	0	1	0
T13A10.5	NLP-16	NLP-16-7	SEHVEHQAEMHEHQ	Oxidation [M]	2	0	0	0	0	1	1	1	1
T13A10.5	NLP-16	NLP-16-8	STQEVSGHPEHHLV		1	0	0	0	0	1	1	1	1
T13A10.5	NLP-16	NLP-16-9	GLYSSERTEEEVEISHGMHHRE	Oxidation [M]	2	0	0	0	0	1	1	1	1
T13A10.5	NLP-16	NLP-16-10	HSEHLPHPDPPSHTA		1	1	1	1	1	1	1	1	1
Y45F10A.5	NLP-17	NLP-17-1	GSLSNMMRI	Amidation	1	0	0	1	0	1	0	0	0
Y45F10A.5	NLP-17	NLP-17-4	ANFENDQDVMRPPFQAL		1	1	1	1	1	1	1	1	1
Y45F10A.5	NLP-17	NLP-17-3	QMSRQQEYVQFPNEGVVPCESCNLGTLMRI	Amidation, Pyroglutamation	3	1	1	0	1	1	1	1	1
F33A8.2	NLP-18	NLP-18-1	SPYRAFAFA		1	0	0	0	0	1	1	1	0
F33A8.2	NLP-18	NLP-18-3	SPYRTFAFA		1	1	1	1	0	1	1	0	0
K09C8.6	NLP-19	NLP-19-1	IGLRLPNFL		1	1	1	1	0	1	1	1	1
K09C8.6	NLP-19	NLP-19-2	IGLRLPNFLRF		1	0	0	0	0	1	1	1	1
K09C8.6	NLP-19	NLP-19-3	IGLRLPNML	Oxidation [M]	2	0	0	0	0	1	1	1	1
K09C8.6	NLP-19	NLP-19-4	IGLRLPNMLKF		1	0	0	0	0	0	1	1	1
K09C8.6	NLP-19	NLP-19-6	MGMRLPNIIFLRNE		1	0	0	0	0	1	1	1	1
F45E4.8	NLP-20	NLP-20-2	SGPQAHEGAGMRFAFA	Oxidation [M]	2	0	0	0	0	1	1	1	1
F45E4.8	NLP-20	NLP-20-3	APKEFARFARASFA		1	0	0	0	0	1	1	1	1
F45E4.8	NLP-20	NLP-20-4	ASQYSDDDSELMSNNERFA		1	0	0	0	0	1	1	1	1
F45E4.8	NLP-20	NLP-20-5	SAGDADVVIEARSGPQAHEGAGM	Oxidation [M]	2	1	1	1	1	1	1	1	1
Y47D3B.2	NLP-21	NLP-21-2	GGARAFSADVGDDY		1	1	1	1	1	1	1	1	1
Y47D3B.2	NLP-21	NLP-21-3	GGARAFYDE		1	0	0	0	0	1	1	0	0
Y47D3B.2	NLP-21	NLP-21-4	GGARAFLTEM	Oxidation [M]	2	0	0	0	0	1	1	1	0
Y47D3B.2	NLP-21	NLP-21-5	GGARVFQGFEDE		1	1	1	1	1	1	1	1	1
Y47D3B.2	NLP-21	NLP-21-8	GGARAFVENS		1	0	0	0	0	0	0	1	0
Y47D3B.2	NLP-21	NLP-21-9	GGGRSFPVKPGRLDD		1	0	0	0	0	1	1	1	1
T24D8.3	NLP-22	NLP-22-1	SIAIGRAGFRP	Amidation	1	0	0	0	0	1	0	0	0
T24D8.3	NLP-22	NLP-23-3	AFAAGWNR	Amidation	1	0	0	0	0	0	1	0	0
T24D8.4	NLP-23	NLP-23-1	LYISRQGFRPA		1	0	0	0	0	1	1	0	1
F35B12.7	NLP-24	NLP-24-8	QWGGGPYGGYGPRGYGGGYGG	Amidation, Pyroglutamation	1	0	0	0	0	1	1	1	1
F35B12.7	NLP-24	NLP-24-9	YGGYGGRGPYGGYGGRGPYGYG	Amidation	1	0	0	0	0	1	1	1	1
Y43F8C.2	NLP-26	NLP-26-9	GGSQFNGRGGNQFG	Amidation	1	0	0	0	0	1	1	1	1
B0213.2	NLP-27	NLP-27-2	MWGSPYGGYGGYGGYGGW	Amidation	1	0	0	0	0	1	1	1	1
B0213.3-4	NLP-28/29	NLP-28/29-5	QWGYGGYGRGYGGYGGYGRGMYGGY	Amidation, Pyroglutamation	1	0	0	0	0	0	1	1	0
B0213.3-4	NLP-28/29	NLP-28/29-6	GMYGGYGRGMYGGW	Amidation, Oxidation [M]	3	0	0	0	0	1	1	1	1
B0213.3-4	NLP-28/29	NLP-28/29-7	GMYGGYGRGMYGGYGRGMYGGW	Amidation, Oxidation [M]	3	0	0	0	0	1	1	1	1
B0213.5	NLP-30	NLP-30-6	QWGYGGYGRGYGGYGGYGRGYGGY	Amidation, Pyroglutamation	1	0	0	0	0	0	1	1	1
B0213.5	NLP-30	NLP-30-7	GYGGYGRGMWGRPYGGYGW	Amidation	1	0	0	0	0	1	0	1	1
B0213.6	NLP-31	NLP-31-7	GYGGYGRGMYGGYGRPYGGYGW	Amidation, Oxidation [M]	2	0	0	0	0	1	1	1	1
F30H5.2	NLP-32	NLP-32-11	YGGWGGRGGWGRGGGRGYG	Amidation	1	0	0	0	0	0	0	1	1
T19C4.7	NLP-33	NLP-33-3	HWGGYGGGPWGGYGGGPWGGYY		1	0	0	0	0	1	1	1	1
T19C4.7	NLP-33	NLP-33-3	HWGGYGGGPWGGYGGGPWGGYY	Amidation	1	0	0	0	0	1	1	1	0
T19C4.7	NLP-33	NLP-33-4	RHWGGYGGGPWGGYGGGPWGGYY		1	0	0	0	0	1	1	1	1
T19C4.7	NLP-33	NLP-33-4	RHWGGYGGGPWGGYGGGPWGGYY	Amidation	1	0	0	0	0	0	1	1	0
C33A12.2	NLP-35	NLP-35-1	AVVSGYDNIYQVLAPRF		1	1	1	1	1	1	1	1	1
C33A12.2	NLP-35	NLP-35-2	ARMMSFDAEAPQYLQHLLQNLKPRF	Oxidation [M]	4	1	1	1	1	1	1	1	1
B0464.3	NLP-36	NLP-36-1	DDDVTALERWGY		1	0	0	0	0	1	1	1	0
B0464.3	NLP-36	NLP-36-2	NIDMKLGPH	Oxidation [M]	2	0	0	0	0	1	1	1	1
B0464.3	NLP-36	NLP-36-3	SMVARQIPQTVVADH	Oxidation [M]	2	0	0	0	0	1	1	1	1
F48B9.4	NLP-37	NLP-37-1	NNAEVVNHILKNFGALDRLGDV	Amidation	1	1	1	1	1	1	1	1	1
C01A2.7	NLP-38	NLP-38-1	VLGWNKAHGLW	Amidation	1	0	0	0	0	1	1	0	1
C01A2.7	NLP-38	NLP-38-2	TPQNWNKLNSLW	Amidation	1	1	1	1	1	1	1	1	1
C01A2.7	NLP-38	NLP-38-3	SPAQWQRANGLW	Amidation	1	1	1	1	1	1	1	1	1
C01A2.7	NLP-38	NLP-38-4	ASDDRVLGWNKAHGLW	Amidation	1	1	1	1	1	1	1	1	1
C01A2.7	NLP-38	NLP-38-5	SNLSPRFL	Amidation	1	0	0	0	0	1	0	1	1
C54C8.9	NLP-39	NLP-39-1	EVPNFQADNVPEAGGRV	Pyroglutamation	2	1	0	0	0	1	1	1	1
C54C8.9	NLP-39	NLP-39-2	EVPNFQADNVPEAG	Amidation	1	0	0	0	0	0	0	1	0
Y74C9A.2	NLP-40	NLP-40-1	APSAPAGLEEKL		1	1	1	0	1	1	1	1	1
Y74C9A.2	NLP-40	NLP-40-4	APSAPAGLEEKLR		1	1	1	1	1	1	1	1	1
C04H5.8	NLP-41	NLP-41-1	APGLFELPSRSV		1	1	1	1	1	1	1	1	1
C04H5.8	NLP-41	NLP-41-2	APGLFELPSRSVRLI		1	1	1	1	1	1	1	1	1
Y80D3A.10	NLP-42	NLP-42-1	SALLQPENNPEWNQLGWAW	Amidation	1	0	0	0	0	0	1	1	1
Y80D3A.10	NLP-42	NLP-42-2	NPDWQDLGFAW	Amidation	1	0	0	0	0	0	0	1	0
Y80D3A.10	NLP-42	NLP-42-3	AGNYYSGYPSDRTM	Oxidation [M]	2	1	1	1	1	1	1	1	1
C45G9.13	NLP-43	NLP-43-2	DKQQSAYDLETPISAY		1	1	1	0	1	1	0	1	1
Y23B4A.2	NLP-44	NLP-44-1	APHPSSALLVPYPRV	Amidation	1	1	0	0	0	1	1	1	1
Y23B4A.2	NLP-44	NLP-44-3	AFFYTPRI	Amidation	1	0	0	0	0	1	1	1	1
T01B6.4	NLP-45	NLP-45-1	RNLLVGRYGFRI	Amidation	1	0	0	0	0	1	1	0	0
C38C10.6	NLP-48	NLP-48-1	GVGDVPSMFFSPFRMM	Amidation, Oxidation [M]	6	0	0	0	0	1	1	1	1
H05L03.3	NLP-49	NLP-49-1	WADGTEDSNIDQLMSRVYRTVLLKS		1	0	0	1	0	1	1	1	1
H05L03.3	NLP-49	NLP-49-2	SPSMGLSLAEYMASPQGGDNFHFMPS	Amidation	1	0	0	0	0	1	1	1	1
H05L03.3	NLP-49	NLP-49-3	DGTEDSNIDQLMSRVY		1	1	1	1	0	1	1	1	1
F41G3.1	NLP-50	NLP-50-1	SLENFWRNIHLQMPS	Amidation, Oxidation [M]	2	0	0	0	0	1	1	1	1
F41G3.1	NLP-50	NLP-50-2	TEGLSRASANAYYRL	Amidation	1	1	1	1	1	1	1	1	1
T24F1.5	NLP-51	NLP-51-1	SQTQEANIQPFIRF		1	1	1	1	1	1	1	1	1
T24F1.5	NLP-51	NLP-51-2	YPSSDYQPRY		1	1	1	1	1	1	1	1	1
F42G9.4	NLP-52	NLP-52-1	GDVKSVFFSPFRMV	Amidation, Oxidation [M]	2	1	1	1	1	1	1	1	1
F42G9.4	NLP-52	NLP-52-2	YILDYDVPERQT		1	1	1	1	1	1	1	1	1
Y12A6A.2	NLP-53	NLP-53-1	NQGAGSVSLDSLASLPMLRY	Amidation, Oxidation [M]	2	1	1	1	1	1	1	1	1
C30H6.10	NLP-54	NLP-54-5	SLPIEYPDETVMYESRF	Oxidation [M]	2	1	1	1	1	1	1	1	1
F14F11.2	NLP-55	NLP-55-1	MYINPDYYYVEQLPTM		1	0	0	0	0	1	1	1	1
F14F11.2	NLP-55	NLP-55-2	SGQLRALAGSRNCFFSPVNCIITHDINSY	Disulfide bridge [C]	1	0	0	0	0	1	1	1	1
Y57G11C.45	NLP-56	NLP-56-1	SSIMTDDVEPPQLLTRQL	Oxidation [M]	2	1	1	1	1	1	1	1	1
Y57G11C.45	NLP-56	NLP-56-2	SFPYSVSFYRMLGHDRQL	Oxidation [M]	2	0	0	0	0	1	1	1	1
Y57G11C.45	NLP-56	NLP-56-3	SDGLRGSFYWARIRLPLQIL		1	0	0	0	0	1	1	1	1
F08G12.8	NLP-57	NLP-57-1	SPIHGIWNNLPAPPQ		1	1	1	1	1	1	1	1	1
F08G12.8	NLP-57	NLP-57-2	VYGFYNYLPKEEDDRD		1	1	1	1	1	1	1	1	1
F08G12.8	NLP-57	NLP-57-3	NTILLLTPNEDYVE		1	0	0	0	0	1	1	1	1
T07C12.15	NLP-58	NLP-58-1	SGPSSASEGEAYAFPGLRGLR	Amidation	1	1	1	0	1	1	1	1	1
T07C12.15	NLP-58	NLP-58-2	VPMMSLKGLR	Amidation, Oxidation [M]	2	0	0	1	0	1	1	1	1
T07C12.15	NLP-58	NLP-58-3	DPTYHKRVPMMSLKGLR	Amidation, Oxidation [M]	2	0	0	0	0	1	1	1	1
T07C12.15	NLP-58	NLP-58-4	ARIFDGQEEQ		1	0	0	0	0	1	0	0	0
F02D8.5	NLP-59	NLP-59-1	PASLFDRAADYSDDVAKFDESRD		1	0	0	0	0	1	1	1	1
F02D8.5	NLP-59	NLP-59-3	TNLKRLVILSARGF	Amidation	1	0	0	0	0	1	1	1	1
F08B4.4	NLP-60	NLP-60-1	NLATGRASLRPSA	Amidation	1	0	0	0	0	0	1	0	1
F33D11.8	NLP-62	NLP-62-2	RVEIIERNRCFFNPITCY	Disulfide bridge [C]	1	0	0	0	0	0	0	0	1
R06F6.7	NLP-65	NLP-65-1	DGLPSFYDIR		1	0	0	0	0	0	1	0	1
R06F6.7	NLP-65	NLP-65-2	GLPSAYDIR		1	0	0	0	0	1	1	1	1
T21C12.3	NLP-68	NLP-68-1	GVDPMSIPRLIKEPPL	Oxidation [M]	2	0	0	0	0	1	1	1	1
T21C12.3	NLP-68	NLP-68-2	GDVVYPSAAKQTVPLVRVREPPL		1	0	0	0	0	1	1	1	1
Y58G8A.5	NLP-70	NLP-70-2	WYDWQNVPHALQQ		1	1	1	0	0	1	1	1	1
Y73B6BL.35	NLP-71	NLP-71-2	AHNIDTRALNQFKNCYFSPIQCVLMERR	Disulfide bridge [C], Oxidation [M]	4	0	0	0	0	1	1	1	1
ZK287.3	NLP-73	NLP-73-2	NRQCLLNAGLSQGCDFSDLLHAQTQA	Disulfide bridge [C]	1	0	0	0	0	1	0	0	1
ZK287.3	NLP-73	NLP-73-3	NRQCLLNAGLSQGCDFSDLLHAQTQARKFMSFAGP	Amidation, Disulfide bridge [C]	1	0	0	0	0	1	1	1	1
T07E3.6	NLP-74	PDF-1-1	SNAELINGLIGMDLGKLSAV	Amidation, Oxidation [M]	3	1	1	1	1	1	1	1	1
T07E3.6	NLP-74	PDF-1-2	SNAELINGLLSMNLNKLSGA	Amidation, Oxidation [M]	3	1	1	1	1	1	1	1	1
T07E3.6	NLP-74	PDF-1-3	SPLLYRAPQMYDDVQFV	Oxidation [M]	2	1	1	1	1	1	1	1	1
T07E3.6	NLP-74	PDF-1-4	SPLLYRAPQYQMYDDVQFV	Oxidation [M]	2	1	1	1	1	1	1	1	1
C02B4.4	NLP-76	NLP-76-1	SPIVELYPVVDSGNVEPEAFPAYFRF		1	0	0	0	0	1	1	1	0
C16D2.2	NLP-78	NLP-78-2	ALLAGPHDYDLGDFISNPNV		1	1	1	1	1	1	1	1	1
F09E8.8	NLP-79	NLP-79-1	LSADFRNEIPPPDYI		1	0	0	0	0	1	1	1	1
T04C12.3	NLP-80	NLP-80-1	HSAGSTYPESL		1	0	0	1	0	0	1	1	0
H32K21.1	NLP-82	NLP-82-1	FILQDLPLERFE		1	1	0	0	0	0	1	0	0
F17B5.9	RGBA-1	RGBA-1-1	WYDWKVGK	Amidation	1	0	0	0	0	1	1	0	0
F17B5.9	RGBA-1	RGBA-1-3	SPLERNAIKGYRYLSTR	Amidation	1	0	0	0	0	1	1	1	1
F17B5.9	RGBA-1	RGBA-1-4	SSFMGYQFDSPLERNAIKGYRYLSTR	Amidation, Oxidation [M]	2	0	0	0	0	1	1	1	1
T03D8.3	SBT-1	SBT-1-2	SIPSSAHKVNPYLQGEPLRSMQ	Oxidation [M]	2	1	1	1	1	1	1	1	1
T12D8.5	T12D8.5	T12D8.5-1	IVESTSELKNAVTGGGDN		1	0	0	0	0	1	1	1	1
T20B3.14	T20B3.14	T20B3.14-1	GAAWFLRPNWKPPT		1	1	0	1	1	1	1	1	1

## Sheet: Table S7 new precursors orthol.
NP precursor	Wormbase parasite gene ID	Orthologs in C. elegans	Homologs in other Steinernema spp.	Homologs in other nematode spp.
nlp-99	L596_944047	T05A8.3	Yes	Yes
nlp-100	L596_012228	No	Yes	No
nlp-101	L596_g12287.t1	No	Yes	No
nlp-102	L596_947522	No	Yes	Yes
nlp-103	L596_943059	No	Yes	No
nlp-104	L596_021666	No	Yes	No
nlp-105	L596_g17877.t1	No	Yes	Yes
nlp-106	L596_g18133.t1	No	Yes	Yes
nlp-107	L596_016162	No	Yes	No
nlp-108	L596_030695	No	Yes	No
nlp-109	L596_008187	No	Yes	Yes
nlp-110	L596_008125	No	Yes	Yes
nlp-111	L596_946159	No	Yes	No
nlp-112	L596_022462	No	Yes	No
nlp-113	L596_944151	No	Yes	Yes
nlp-114	L596_024927	No	Yes	No
nlp-115	L596_027196	No	Yes	No
nlp-116	L596_g8213	No	Yes	No
nlp-117	L596_014705	No	Yes	No
nlp-118	L596_015312	No	Yes	No

## Sheet: Table S8 Nictation screen param
		Nictation ratio			Initiation index			Average duration
Genotype	n	Least squares means	S.E.M.	p-value	Least squares means	S.E.M.	p-value	Least squares means	S.E.M.	p-value
wild type	769	0.375	0.00966	/	0.1053	0.00425	/	8.86	0.341	/
flp-7	134	0.215	0.02643	2.64764e-08	0.0457	0.01163	5.54264e-06	6.07	0.932	0.0405284
flp-11	149	0.546	0.0264	1.90196e-09	0.1289	0.01161	0.438621	14.74	0.931	4.67477e-09
flp-12	150	0.262	0.02789	0.000836316	0.0575	0.01227	0.00164917	7.57	0.983	0.940431
flp-34	148	0.355	0.02798	0.999815	0.1038	0.01231	1	8.45	0.987	1
flp-18 (gk3063)	148	0.346	0.02634	0.981883	0.1109	0.01159	0.999999	7.82	0.929	0.982325
flp-18 (tm2179)	144	0.376	0.02664	1	0.0859	0.01172	0.75082	9.64	0.94	0.999005
flp-21	86	0.352	0.03429	0.999941	0.0942	0.01508	0.999812	8.26	1.209	0.999999
nlp-49	129	0.331	0.02917	0.842797	0.0819	0.01283	0.6147	8.91	1.029	1
npr-22	149	0.317	0.02632	0.323439	0.0809	0.01158	0.387785	8.68	0.928	1
egl-6	98	0.257	0.03108	0.00805015	0.072	0.01367	0.308459	8.97	1.096	1
npr-11	141	0.281	0.02679	0.00706322	0.0579	0.01179	0.000947174	7.28	0.945	0.738305
npr-1	83	0.427	0.03433	0.857248	0.1343	0.0151	0.549017	13.2	1.211	0.00616269
seb-3	145	0.383	0.02813	1	0.1163	0.01237	0.998147	8.34	0.992	0.999997

## Sheet: Table S9 Nictation rescue param
		Nictation ratio				Initiation index				Average duration
Genotype	n	least squares means	S.E.M	p-value (wild type)	p-value (rescue)	least squares means	S.E.M	p-value (wild type)	p-value (rescue)	least squares means	S.E.M	p-value (wild type)	p-value (rescue)
wild type	149	0.423	0.0184	/	/	0.089	0.00554	/	/	12.85	1.04	/	/
flp-7	91	0.281	0.0248	0.0002	0.0033	0.061	0.00744	0.0677	0.1002	7.45	1.4	0.0543	0.2489
flp-7 rescue	88	0.413	0.0254	1	/	0.0902	0.00764	1	/	12.19	1.44	1	/
flp-11	99	0.535	0.0242	0.0081	0.0001	0.1277	0.00728	0.0009	0.0003	21.24	1.37	0.0001	0.0001
flp-11 rescue	90	0.364	0.0255	0.6302	/	0.083	0.00767	0.9994	/	9.93	1.44	0.7834	/
flp-12	98	0.364	0.0244	0.5939	0.9726	0.0878	0.00732	1	0.9576	9.98	1.38	0.7701	0.9268
flp-12 rescue	98	0.4	0.0243	0.9978	/	0.0763	0.00731	0.9027	/	12.37	1.38	1	/

## Sheet: Table S10 L3 Locomotion
Genotype	n	Average locomotion run speed (µm/s)	S.E.M	p-value
wild type	26	35.638	1.9139	/
flp-7	11	39.2505	3.4623	0.30021
flp-11	7	35.0541	4.092	0.88692
flp-12	12	29.1509	3.3606	0.05745
egl-6	4	37.6355	5.1532	0.69942
npr-11	4	43.3343	5.1532	0.13962

[truncated: 1 more sheets: Table S11 peptide vs mRNA]
