# Supplementary material for: Mass Spectrometry–Driven Discovery of Neuropeptides Mediating Nictation Behavior of Nematodes
Source: Mol Cell Proteomics. 2022 Dec 5;22(2):100479. doi: 10.1016/j.mcpro.2022.100479 (PMC9881375; doi:10.1016/j.mcpro.2022.100479)
Supplement: raw_data_L3_centroid_tracking.csv [file mmc3.csv]

genotype	replicate	avg_SpeedRun
dmsr-8	1	0.035441666
flp-11	1	0.043310476
flp-12	1	0.033886753
flp-7	1	0.03831964
npr-11	1	0.05111336
wild type	1	0.048769376
dmsr-8	2	0.032222179
flp-11	2	0.040057021
flp-12	2	0.033529921
flp-7	2	0.041928484
npr-11	2	0.034435834
wild type	2	0.050664313
dmsr-8	3	0.05885346
flp-11	3	0.05098825
flp-12	3	0.038104681
flp-7	3	0.044348054
npr-11	3	0.047342676
wild type	3	0.04116185
dmsr-8	4	0.03334782
flp-11	4	0.05307344
flp-12	4	0.035125603
npr-11	4	0.040445415
wild type	4	0.031595533
flp-12	5	0.026090498
wild type	5	0.031549821
flp-12	6	0.027231097
wild type	6	0.031302614
dmsr-8	7	0.02011403
flp-12	7	0.028410172
wild type	7	0.018140368
dmsr-8	8	0.031576748
flp-12	8	0.025699294
wild type	8	0.036025118
dmsr-8	9	0.010697742
flp-11	9	0.032319482
wild type	9	0.028877427
flp-11	10	0.012981778
wild type	10	0.022104804
dmsr-8	11	0.010525038
flp-11	11	0.012647959
wild type	11	0.019348859
dmsr-8	12	0.012584127
flp-12	12	0.028562911
wild type	12	0.035739361
dmsr-8	13	0.010858854
flp-12	13	0.020191459
wild type	13	0.033630265
flp-12	14	0.024490637
wild type	14	0.037841528
flp-12	15	0.028487436
wild type	15	0.03802785
flp-7	16	0.037681078
frpr-8	16	0.038674715
wild type	16	0.042265703
flp-7	17	0.036831244
frpr-8	17	0.050715992
wild type	17	0.046650951
flp-7	18	0.051958756
frpr-8	18	0.046945775
wild type	18	0.03241369
egl-6	19	0.042666785
flp-7	19	0.04064622
frpr-8	19	0.050884989
wild type	19	0.036553161
egl-6	20	0.032641694
wild type	20	0.036246314
flp-7	21	0.033999181
frpr-8	21	0.045152803
wild type	21	0.034361763
flp-7	22	0.039699375
frpr-8	22	0.048780793
wild type	22	0.042930474
flp-7	23	0.044064084
frpr-8	23	0.041645873
wild type	23	0.036708947
egl-6	24	0.038141688
flp-7	24	0.022279337
frpr-8	24	0.040244822
wild type	24	0.04416498
egl-6	25	0.037091795
wild type	25	0.033874396
