# Supplementary material for: Mass Spectrometry–Driven Discovery of Neuropeptides Mediating Nictation Behavior of Nematodes
Source: Mol Cell Proteomics. 2022 Dec 5;22(2):100479. doi: 10.1016/j.mcpro.2022.100479 (PMC9881375; doi:10.1016/j.mcpro.2022.100479)
Supplement: raw_data_rescues.csv [file mmc4.csv]

replicate	condition	experiment	nictation_ratio	initiation_index	average_duration	genotype
1	HBR507	6	0.655284867	0.117886299	16.12525	flp-11
2	HBR507	6	0.767760417	0.054943546	60.169	flp-11
3	HBR507	6	0.835131363	0.134363453	37.6995	flp-11
4	HBR507	6	0.824242379	0.169333672	27.69475	flp-11
5	HBR507	6	0.926726194	0.228414801	55.3705	flp-11
6	HBR507	6	0.633817055	0.148425209	11.6616	flp-11
7	HBR507	6	0.817595043	0.176928521	25.334	flp-11
8	HBR507	6	0.849179381	0.147253718	38.236	flp-11
9	HBR507	6	0.442910024	0.057117834	13.91933333	flp-11
10	HBR507	6	0.666043655	0.163644695	12.1874	flp-11
1	HBR507	7	0.515544893	0.113063338	9.4122	flp-11
2	HBR507	7	0.019633508	0.011219441	1.785	flp-11
3	HBR507	7	0.796933503	0.166861338	23.5195	flp-11
4	HBR507	7	0.614728868	0.08567879	18.62275	flp-11
5	HBR507	7	0.325989737	0.04890693	9.889333333	flp-11
6	HBR507	7	0.757577687	0.175054705	17.85175	flp-11
7	HBR507	7	0.166455842	0.052784376	3.78325	flp-11
8	HBR507	7	0.544525155	0.147666864	8.096	flp-11
9	HBR507	7	0.708669709	0.033467202	72.684	flp-11
10	HBR507	7	0.543806741	0.091814718	12.98325	flp-11
1	HBR507	8	0.377656688	0.142369021	4.262375	flp-11
2	HBR507	8	0.775793182	0.175569504	19.70825	flp-11
3	HBR507	8	0.28959271	0.031057347	13.1255	flp-11
4	HBR507	8	0.57311589	0.149424715	8.984833333	flp-11
5	HBR507	8	0.617539442	0.025717519	62.784	flp-11
6	HBR507	8	0.447571148	0.067941706	11.92475	flp-11
7	HBR507	8	0.569456219	0.086551985	15.2815	flp-11
8	HBR507	8	0.033690726	0.022877537	1.524	flp-11
9	HBR507	8	0.809140657	0.117267663	36.152	flp-11
10	HBR507	8	0.371461297	0.035732152	16.5395	flp-11
1	HBR507	9	0.480268132	0.058184639	15.88166667	flp-11
2	HBR507	9	0.714833731	0.077534406	32.3305	flp-11
3	HBR507	9	0.35531736	0.097802699	5.635333333	flp-11
4	HBR507	9	0.505699065	0.062660568	16.327	flp-11
6	HBR507	9	0.108144717	0.036744892	3.3	flp-11
7	HBR507	9	0.333062495	0.044034112	11.341	flp-11
8	HBR507	9	0.3215	0.076762466	6.1728	flp-11
9	HBR507	9	0.142545827	0.02491653	6.672	flp-11
10	HBR507	9	0.298258487	0.032675467	13.0075	flp-11
5	HBR507	9	0	0	0	flp-11
1	HBR507	10	0.262225541	0.098405826	3.611857143	flp-11
2	HBR507	10	0.209497606	0.069609768	3.8072	flp-11
3	HBR507	10	0.35851127	0.157089995	3.557666667	flp-11
4	HBR507	10	0.374082448	0.068481424	8.72725	flp-11
5	HBR507	10	0.397350498	0.088709105	7.4326	flp-11
6	HBR507	10	0.56431882	0.127860887	10.1302	flp-11
7	HBR507	10	0.535106428	0.249823988	4.607363636	flp-11
8	HBR507	10	0.282952686	0.078143315	5.0498	flp-11
9	HBR507	10	0.259192444	0.0310217	11.2785	flp-11
10	HBR507	10	0	0	0	flp-11
1	HBR507	11	0.963259119	0.597907324	43.849	flp-11
2	HBR507	11	0.826142325	0.187816941	25.30033333	flp-11
3	HBR507	11	0.576830936	0.206280083	6.608111111	flp-11
4	HBR507	11	0.430803294	0.054531574	13.87933333	flp-11
5	HBR507	11	0.813869576	0.170048747	25.71366667	flp-11
6	HBR507	11	0.54255934	0.087134579	13.612	flp-11
7	HBR507	11	0.719285405	0.183614263	13.955	flp-11
8	HBR507	11	0.967060838	0.242895312	120.871	flp-11
9	HBR507	11	0.98146081	0.481695568	109.903	flp-11
10	HBR507	11	0	0	0	flp-11
1	HBR507	12	0.608243561	0.051688936	30.0375	flp-11
2	HBR507	12	0.673853114	0.161305933	12.8086	flp-11
3	HBR507	12	0.451413029	0.172291671	4.776	flp-11
4	HBR507	12	0.500840559	0.081645983	12.28925	flp-11
5	HBR507	12	0.767901301	0.144759699	22.8552	flp-11
6	HBR507	12	0.577719345	0.203324353	6.728625	flp-11
7	HBR507	12	0.654091247	0.05442325	34.745	flp-11
8	HBR507	12	0.68926836	0.068436901	32.4125	flp-11
9	HBR507	12	0.426363718	0.0471535	15.76266667	flp-11
10	HBR507	12	0.43660902	0.058617792	13.22066667	flp-11
1	HBR507	13	0.889676593	0.274223035	29.40766667	flp-11
2	HBR507	13	0.852391837	0.123388241	46.801	flp-11
3	HBR507	13	0.166694152	0.049474947	4.04325	flp-11
5	HBR507	13	0.288180437	0.070664387	5.7292	flp-11
6	HBR507	13	0.14215442	0.063152045	2.624	flp-11
7	HBR507	13	0.2807115	0.046338487	8.422	flp-11
8	HBR507	13	0.131642565	0.050617534	2.995	flp-11
9	HBR507	13	0.108680679	0.012463699	9.783	flp-11
4	HBR507	13	0	0	0	flp-11
1	HBR507	14	0.976469879	0.597907324	43.849	flp-11
2	HBR507	14	0.797172395	0.187816941	25.30033333	flp-11
3	HBR507	14	0.542655376	0.206280083	6.608111111	flp-11
4	HBR507	14	0.440048364	0.054531574	13.87933333	flp-11
5	HBR507	14	0.825598626	0.170048747	25.71366667	flp-11
6	HBR507	14	0.56857224	0.087134579	13.612	flp-11
7	HBR507	14	0.719434379	0.183614263	13.955	flp-11
8	HBR507	14	0.968526033	0.242895312	120.871	flp-11
9	HBR507	14	0.988563143	0.481695568	109.903	flp-11
10	HBR507	14	-0.000757773	0	0	flp-11
1	HBR507	15	0.601660855	0.051688936	30.0375	flp-11
2	HBR507	15	0.657828534	0.161305933	12.8086	flp-11
3	HBR507	15	0.456704401	0.172291671	4.776	flp-11
4	HBR507	15	0.453436469	0.081645983	12.28925	flp-11
5	HBR507	15	0.788844911	0.144759699	22.8552	flp-11
6	HBR507	15	0.560945935	0.203324353	6.728625	flp-11
7	HBR507	15	0.675159557	0.05442325	34.745	flp-11
8	HBR507	15	0.7061341	0.068436901	32.4125	flp-11
9	HBR507	15	0.447266388	0.0471535	15.76266667	flp-11
10	HBR507	15	0.42047395	0.058617792	13.22066667	flp-11
1	LSC2002	1	0.032109894	0.022227903	1.4925	flp-7 rescue
2	LSC2002	1	0.152847793	0.052198878	3.4565	flp-7 rescue
3	LSC2002	1	0.541123115	0.155469184	7.585	flp-7 rescue
4	LSC2002	1	0.188392008	0.092205962	2.517428571	flp-7 rescue
5	LSC2002	1	0.651228752	0.112558742	16.58875	flp-7 rescue
6	LSC2002	1	0.115783337	0.05993982	2.1846	flp-7 rescue
7	LSC2002	1	0.446979068	0.069355342	11.65375	flp-7 rescue
8	LSC2002	1	0.44992511	0.081891698	9.988	flp-7 rescue
9	LSC2002	1	0.304711659	0.105179331	4.166714286	flp-7 rescue
10	LSC2002	1	0.49095809	0.06482702	14.87766667	flp-7 rescue
1	LSC2002	2	0.864603702	0.229235119	27.85666667	flp-7 rescue
2	LSC2002	2	0.28975484	0.096959623	4.207571429	flp-7 rescue
3	LSC2002	2	0.578263582	0.085750423	15.99	flp-7 rescue
4	LSC2002	2	0.327721285	0.064296277	7.58175	flp-7 rescue
5	LSC2002	2	0.607695272	0.16837379	9.2	flp-7 rescue
7	LSC2002	2	0.647007486	0.06804727	26.936	flp-7 rescue
8	LSC2002	2	0.404349268	0.034803188	19.505	flp-7 rescue
9	LSC2002	2	0.654892897	0.160220463	11.844	flp-7 rescue
10	LSC2002	2	0.973712571	0.535905681	69.1185	flp-7 rescue
6	LSC2002	2	0	0	0	flp-7 rescue
2	LSC2002	3	0.04223696	0.021538263	2.0475	flp-7 rescue
3	LSC2002	3	0.037526843	0.01104533	3.53	flp-7 rescue
4	LSC2002	3	0.096261192	0.025210508	4.225	flp-7 rescue
6	LSC2002	3	0.177253544	0.065763514	3.276	flp-7 rescue
7	LSC2002	3	0.044133792	0.010938525	4.221	flp-7 rescue
8	LSC2002	3	0.105257403	0.061105272	1.9252	flp-7 rescue
10	LSC2002	3	0.157904625	0.024788677	7.5645	flp-7 rescue
1	LSC2002	3	0	0	0	flp-7 rescue
5	LSC2002	3	0	0	0	flp-7 rescue
9	LSC2002	3	0	0	0	flp-7 rescue
1	LSC2002	4	0.665841804	0.132832996	15.00075	flp-7 rescue
2	LSC2002	4	0.657680396	0.257574294	7.459	flp-7 rescue
3	LSC2002	4	0.404162983	0.059946647	11.31525	flp-7 rescue
4	LSC2002	4	0.869779639	0.165741278	40.2995	flp-7 rescue
5	LSC2002	4	0.653050575	0.098626624	19.08475	flp-7 rescue
6	LSC2002	4	0.29059495	0.072485829	5.6512	flp-7 rescue
7	LSC2002	4	0.947838958	0.324306794	56.0315	flp-7 rescue
8	LSC2002	4	0.234760873	0.07258685	4.2264	flp-7 rescue
9	LSC2002	4	0.629199507	0.137487282	12.342	flp-7 rescue
10	LSC2002	4	0.755461722	0.208541875	14.814	flp-7 rescue
1	LSC2002	5	0.558970384	0.045650636	27.7635	flp-7 rescue
2	LSC2002	5	0.65655428	0.149057954	12.825	flp-7 rescue
3	LSC2002	5	0.291255019	0.092621179	4.436833333	flp-7 rescue
4	LSC2002	5	0.538257592	0.092240286	12.63775	flp-7 rescue
5	LSC2002	5	0.622112363	0.097266803	16.9255	flp-7 rescue
6	LSC2002	5	0.547597254	0.168605631	7.179	flp-7 rescue
7	LSC2002	5	0.137767326	0.038414751	4.159333333	flp-7 rescue
8	LSC2002	5	0.663285893	0.16256764	12.11728571	flp-7 rescue
9	LSC2002	5	0.705005439	0.098765432	24.19766667	flp-7 rescue
10	LSC2002	5	0.722227362	0.083273192	31.22333333	flp-7 rescue
1	LSC2002	11	0.502193708	0.132866823	7.592666667	flp-7 rescue
2	LSC2002	11	0.734844984	0.145248557	19.08025	flp-7 rescue
3	LSC2002	11	0.625901775	0.119592191	13.99	flp-7 rescue
4	LSC2002	11	0.804418019	0.267136827	15.3964	flp-7 rescue
5	LSC2002	11	0.765418418	0.140318054	23.25366667	flp-7 rescue
6	LSC2002	11	0.702645887	0.259096125	9.120142857	flp-7 rescue
7	LSC2002	11	0.847396342	0.161186331	34.45033333	flp-7 rescue
8	LSC2002	11	0.955299388	0.488878025	43.7145	flp-7 rescue
9	LSC2002	11	0.019095419	0.01176263	1.655	flp-7 rescue
10	LSC2002	11	0.662451743	0.099453008	19.73333333	flp-7 rescue
1	LSC2002	12	0.753668584	0.120529123	25.3845	flp-7 rescue
2	LSC2002	12	0.115435596	0.014690975	8.883	flp-7 rescue
4	LSC2002	12	0.40189885	0.040859688	16.4455	flp-7 rescue
3	LSC2002	12	0	0	0	flp-7 rescue
1	LSC2002	13	0.139216667	0.025816278	6.26475	flp-7 rescue
2	LSC2002	13	0.341051496	0.125944584	4.1095	flp-7 rescue
3	LSC2002	13	0.359666988	0.039922816	14.06933333	flp-7 rescue
4	LSC2002	13	0.542152061	0.078228898	15.13675	flp-7 rescue
5	LSC2002	13	0.672011743	0.097292827	21.059	flp-7 rescue
6	LSC2002	13	0.35507134	0.120235662	4.579	flp-7 rescue
7	LSC2002	13	0.112007804	0.024967542	5.052	flp-7 rescue
8	LSC2002	13	0.569144872	0.090938026	14.526	flp-7 rescue
9	LSC2002	13	0.527246985	0.114309229	9.7566	flp-7 rescue
10	LSC2002	13	0.312660592	0.041383306	10.992	flp-7 rescue
1	LSC2002	14	0.769174904	0.120529123	25.3845	flp-7 rescue
2	LSC2002	14	0.149301626	0.014690975	8.883	flp-7 rescue
4	LSC2002	14	0.41870108	0.040859688	16.4455	flp-7 rescue
3	LSC2002	14	-0.03420337	0	0	flp-7 rescue
1	LSC2002	15	0.101669527	0.025816278	6.26475	flp-7 rescue
2	LSC2002	15	0.369314706	0.125944584	4.1095	flp-7 rescue
3	LSC2002	15	0.361859409	0.039922816	14.06933333	flp-7 rescue
4	LSC2002	15	0.549209802	0.078228898	15.13675	flp-7 rescue
5	LSC2002	15	0.666812877	0.097292827	21.059	flp-7 rescue
6	LSC2002	15	0.361850638	0.120235662	4.579	flp-7 rescue
7	LSC2002	15	0.10857217	0.024967542	5.052	flp-7 rescue
8	LSC2002	15	0.56328705	0.090938026	14.526	flp-7 rescue
9	LSC2002	15	0.531240636	0.114309229	9.7566	flp-7 rescue
10	LSC2002	15	0.31046742	0.041383306	10.992	flp-7 rescue
1	LSC2004	6	0.57276756	0.05186453	25.849	flp-12 rescue
2	LSC2004	6	0.561436977	0.049998333	25.60433333	flp-12 rescue
3	LSC2004	6	0.718257633	0.051211144	49.781	flp-12 rescue
5	LSC2004	6	0.81149001	0.113843352	37.813	flp-12 rescue
6	LSC2004	6	0.571586774	0.115398818	11.5616	flp-12 rescue
8	LSC2004	6	0.179537462	0.026705479	8.194	flp-12 rescue
9	LSC2004	6	0.184565338	0.078736024	2.874666667	flp-12 rescue
10	LSC2004	6	0.478748695	0.111240892	8.2565	flp-12 rescue
4	LSC2004	6	0	0	0	flp-12 rescue
7	LSC2004	6	0	0	0	flp-12 rescue
1	LSC2004	7	0.400657457	0.055542441	12.03575	flp-12 rescue
2	LSC2004	7	0.355841648	0.038757687	14.253	flp-12 rescue
3	LSC2004	7	0.38705006	0.067889584	9.3012	flp-12 rescue
4	LSC2004	7	0.375742225	0.039909538	15.08166667	flp-12 rescue
5	LSC2004	7	0.491985522	0.082081589	11.7986	flp-12 rescue
6	LSC2004	7	0.1515758	0.019576559	9.126	flp-12 rescue
7	LSC2004	7	0.84885782	0.110120031	51.0015	flp-12 rescue
8	LSC2004	7	0.374650466	0.07984882	7.503	flp-12 rescue
9	LSC2004	7	0.34331128	0.050690018	10.3135	flp-12 rescue
1	LSC2004	8	0.373637676	0.066348195	8.99075	flp-12 rescue
2	LSC2004	8	0.340932202	0.0678219	7.62725	flp-12 rescue
3	LSC2004	8	0.646128769	0.122831261	14.865	flp-12 rescue
4	LSC2004	8	0.697596552	0.109625082	21.043	flp-12 rescue
5	LSC2004	8	0.560482504	0.096433875	13.2238	flp-12 rescue
6	LSC2004	8	0.700219916	0.106833802	21.86366667	flp-12 rescue
8	LSC2004	8	0.780105771	0.193563997	18.328	flp-12 rescue
9	LSC2004	8	0.292326887	0.048083088	8.591	flp-12 rescue
10	LSC2004	8	0.349340487	0.034359538	15.626	flp-12 rescue
7	LSC2004	8	0	0	0	flp-12 rescue
1	LSC2004	9	0.53034263	0.070440724	16.03066667	flp-12 rescue
2	LSC2004	9	0.417133861	0.065880493	10.863	flp-12 rescue
3	LSC2004	9	0.091675295	0.045596516	2.2135	flp-12 rescue
4	LSC2004	9	0.270336271	0.067475473	5.4908	flp-12 rescue
5	LSC2004	9	0.203668344	0.028209143	9.0665	flp-12 rescue
6	LSC2004	9	0.230239382	0.080253601	3.727	flp-12 rescue
7	LSC2004	9	0.016821489	0.011383428	1.503	flp-12 rescue
8	LSC2004	9	0.115468653	0.045957466	2.8405	flp-12 rescue
9	LSC2004	9	0.170119509	0.040113387	5.110333333	flp-12 rescue
10	LSC2004	9	0.07852819	0.023975353	3.5545	flp-12 rescue
1	LSC2004	10	0.045280402	0.011531232	4.113	flp-12 rescue
2	LSC2004	10	0.513003678	0.090545264	11.634	flp-12 rescue
3	LSC2004	10	0.041210929	0.010681478	4.024	flp-12 rescue
4	LSC2004	10	0.093246326	0.023403583	4.394	flp-12 rescue
5	LSC2004	10	0.414054356	0.165064926	4.281	flp-12 rescue
6	LSC2004	10	0.252550195	0.05243976	6.44325	flp-12 rescue
7	LSC2004	10	0.071785128	0.024224513	3.1925	flp-12 rescue
8	LSC2004	10	0.160116355	0.063665881	2.9944	flp-12 rescue
9	LSC2004	10	0.216933428	0.068406003	4.0498	flp-12 rescue
10	LSC2004	10	0.155467807	0.090913814	2.024857143	flp-12 rescue
1	LSC2004	11	0.591780011	0.065890622	22.001	flp-12 rescue
2	LSC2004	11	0.637273022	0.078793928	22.29733333	flp-12 rescue
3	LSC2004	11	0.531007795	0.094840668	11.93825	flp-12 rescue
4	LSC2004	11	0.229139775	0.025960877	11.45	flp-12 rescue
5	LSC2004	11	0.45237101	0.05865332	14.08366667	flp-12 rescue
6	LSC2004	11	0.347416877	0.052381618	10.16333333	flp-12 rescue
7	LSC2004	11	0.293758877	0.029575299	14.064	flp-12 rescue
9	LSC2004	11	0.591181943	0.162544361	8.8965	flp-12 rescue
10	LSC2004	11	0.543607834	0.096918007	12.28975	flp-12 rescue
8	LSC2004	11	0	0	0	flp-12 rescue
1	LSC2004	12	0.568594786	0.127867427	10.3076	flp-12 rescue
2	LSC2004	12	0.43865416	0.074596248	10.4755	flp-12 rescue
3	LSC2004	12	0.627651309	0.095939366	17.57	flp-12 rescue
4	LSC2004	12	0.25413845	0.029671389	11.4835	flp-12 rescue
5	LSC2004	12	0.465359272	0.11737778	7.4155	flp-12 rescue
6	LSC2004	12	0.117513872	0.04751271	2.802666667	flp-12 rescue
7	LSC2004	12	0.559661757	0.074336546	17.09766667	flp-12 rescue
8	LSC2004	12	0.445928383	0.060664887	13.26666667	flp-12 rescue
9	LSC2004	12	0.649086952	0.09444357	19.58533333	flp-12 rescue
10	LSC2004	12	0.736925023	0.122214527	22.92033333	flp-12 rescue
1	LSC2004	13	0.678888048	0.151030025	13.9984	flp-12 rescue
2	LSC2004	13	0.311858534	0.094998338	4.7705	flp-12 rescue
3	LSC2004	13	0.37945488	0.01777525	34.401	flp-12 rescue
4	LSC2004	13	0.40736173	0.053358946	12.882	flp-12 rescue
5	LSC2004	13	0.327336942	0.074369348	6.5434	flp-12 rescue
6	LSC2004	13	0.122145366	0.02241675	6.207	flp-12 rescue
7	LSC2004	13	0.130596229	0.038248231	3.927333333	flp-12 rescue
8	LSC2004	13	0.298215187	0.06256452	6.792	flp-12 rescue
9	LSC2004	13	0.572579299	0.097646714	13.719	flp-12 rescue
1	LSC2004	14	0.612802331	0.065890622	22.001	flp-12 rescue
2	LSC2004	14	0.661426522	0.078793928	22.29733333	flp-12 rescue
3	LSC2004	14	0.531386948	0.094840668	11.93825	flp-12 rescue
4	LSC2004	14	0.234230203	0.025960877	11.45	flp-12 rescue
5	LSC2004	14	0.44632933	0.05865332	14.08366667	flp-12 rescue
6	LSC2004	14	0.329284537	0.052381618	10.16333333	flp-12 rescue
7	LSC2004	14	0.276800047	0.029575299	14.064	flp-12 rescue
9	LSC2004	14	0.611881203	0.162544361	8.8965	flp-12 rescue
10	LSC2004	14	0.546581729	0.096918007	12.28975	flp-12 rescue
8	LSC2004	14	0.003187786	0	0	flp-12 rescue
1	LSC2004	15	0.585142636	0.127867427	10.3076	flp-12 rescue
2	LSC2004	15	0.435745211	0.074596248	10.4755	flp-12 rescue
3	LSC2004	15	0.615673289	0.095939366	17.57	flp-12 rescue
4	LSC2004	15	0.24405255	0.029671389	11.4835	flp-12 rescue
5	LSC2004	15	0.450731152	0.11737778	7.4155	flp-12 rescue
6	LSC2004	15	0.093334092	0.04751271	2.802666667	flp-12 rescue
7	LSC2004	15	0.576139557	0.074336546	17.09766667	flp-12 rescue
8	LSC2004	15	0.450055353	0.060664887	13.26666667	flp-12 rescue
9	LSC2004	15	0.631766672	0.09444357	19.58533333	flp-12 rescue
10	LSC2004	15	0.765797733	0.122214527	22.92033333	flp-12 rescue
1	LSC2010	6	0.575369894	0.136020494	9.961666667	flp-11 rescue
2	LSC2010	6	0.230571542	0.042821662	6.998	flp-11 rescue
3	LSC2010	6	0.642675732	0.083948959	21.42466667	flp-11 rescue
4	LSC2010	6	0.412420139	0.037109882	18.914	flp-11 rescue
5	LSC2010	6	0.5794049	0.10373175	13.28025	flp-11 rescue
6	LSC2010	6	0.688185204	0.13535921	16.305	flp-11 rescue
7	LSC2010	6	0.731094564	0.196109194	13.8636	flp-11 rescue
8	LSC2010	6	0.589995593	0.049991252	28.785	flp-11 rescue
9	LSC2010	6	0.379957441	0.088911018	6.8922	flp-11 rescue
10	LSC2010	6	0.624697578	0.147854629	11.2578	flp-11 rescue
1	LSC2010	7	0.433198302	0.068887128	11.09475	flp-11 rescue
2	LSC2010	7	0.379459604	0.017977851	34.014	flp-11 rescue
3	LSC2010	7	0.740547488	0.147874307	19.302	flp-11 rescue
4	LSC2010	7	0.704465444	0.12539185	19.01	flp-11 rescue
5	LSC2010	7	0.378761923	0.106744472	5.711666667	flp-11 rescue
6	LSC2010	7	0.725808382	0.145502164	18.19275	flp-11 rescue
7	LSC2010	7	0.599167764	0.158898305	9.407333333	flp-11 rescue
8	LSC2010	7	0.602577382	0.187841931	8.07175	flp-11 rescue
9	LSC2010	7	0.588635254	0.188745382	7.581285714	flp-11 rescue
10	LSC2010	7	0.138633253	0.048897364	3.2915	flp-11 rescue
1	LSC2010	8	0.089716759	0.01116059	8.831	flp-11 rescue
2	LSC2010	8	0.213921215	0.083405154	3.262833333	flp-11 rescue
3	LSC2010	8	0.024211048	0.011288338	2.198	flp-11 rescue
4	LSC2010	8	0.075456677	0.035387374	2.306333333	flp-11 rescue
5	LSC2010	8	0.1176	0.025183842	5.292	flp-11 rescue
6	LSC2010	8	0.149483181	0.051495958	3.413	flp-11 rescue
10	LSC2010	8	0.257603374	0.085644547	4.0515	flp-11 rescue
7	LSC2010	8	0	0	0	flp-11 rescue
8	LSC2010	8	0	0	0	flp-11 rescue
9	LSC2010	8	0	0	0	flp-11 rescue
1	LSC2010	9	0.216338351	0.049604405	5.56525	flp-11 rescue
2	LSC2010	9	0.689942956	0.136080342	16.3522	flp-11 rescue
3	LSC2010	9	0.186258083	0.041458224	5.521	flp-11 rescue
4	LSC2010	9	0.343763223	0.099196508	5.280833333	flp-11 rescue
5	LSC2010	9	0.582686128	0.12069132	11.569	flp-11 rescue
6	LSC2010	9	0.717953533	0.147956353	17.2045	flp-11 rescue
7	LSC2010	9	0.489898039	0.070319779	13.6575	flp-11 rescue
8	LSC2010	9	0.438931455	0.073551044	10.63633333	flp-11 rescue
9	LSC2010	9	0.113522966	0.026301255	4.869	flp-11 rescue
10	LSC2010	9	0.566513143	0.111138278	11.759	flp-11 rescue
1	LSC2010	10	0.621453527	0.114295511	14.3635	flp-11 rescue
2	LSC2010	10	0.405827404	0.15135176	4.51275	flp-11 rescue
3	LSC2010	10	0.424016327	0.152398369	4.8305	flp-11 rescue
5	LSC2010	10	0.458418228	0.114580349	7.387333333	flp-11 rescue
6	LSC2010	10	0.153524154	0.040096231	4.523333333	flp-11 rescue
7	LSC2010	10	0.405147624	0.147609646	4.614125	flp-11 rescue
9	LSC2010	10	0.27850875	0.05650356	6.83175	flp-11 rescue
10	LSC2010	10	0.104554496	0.028478669	4.1	flp-11 rescue
4	LSC2010	10	0	0	0	flp-11 rescue
8	LSC2010	10	0	0	0	flp-11 rescue
1	LSC2010	11	0.224534606	0.068392904	4.2336	flp-11 rescue
2	LSC2010	11	0.466449279	0.142129094	6.151	flp-11 rescue
3	LSC2010	11	0.156576964	0.039423368	4.709	flp-11 rescue
4	LSC2010	11	0.550165006	0.073119013	16.72666667	flp-11 rescue
5	LSC2010	11	0.479210997	0.129710098	7.094	flp-11 rescue
6	LSC2010	11	0.234288822	0.113655737	2.692125	flp-11 rescue
7	LSC2010	11	0.595100647	0.043936731	33.4515	flp-11 rescue
8	LSC2010	11	0.080813902	0.024113817	3.646	flp-11 rescue
9	LSC2010	11	0.357560006	0.064471415	8.63275	flp-11 rescue
10	LSC2010	11	0	0	0	flp-11 rescue
1	LSC2010	12	0.109538247	0.024494795	5.022	flp-11 rescue
2	LSC2010	12	0.603751062	0.076589226	19.894	flp-11 rescue
3	LSC2010	12	0.332863619	0.069481115	7.181	flp-11 rescue
4	LSC2010	12	0.438980147	0.059876654	13.068	flp-11 rescue
5	LSC2010	12	0.251572886	0.059408882	5.658	flp-11 rescue
6	LSC2010	12	0.34755448	0.034013027	15.6615	flp-11 rescue
7	LSC2010	12	0.226381424	0.040947805	7.146333333	flp-11 rescue
8	LSC2010	12	0.218646003	0.06245082	4.4808	flp-11 rescue
9	LSC2010	12	0.041254578	0.012443537	3.458	flp-11 rescue
10	LSC2010	12	0.062038081	0.023346758	2.833	flp-11 rescue
1	LSC2010	13	0.228822799	0.027996304	10.5985	flp-11 rescue
2	LSC2010	13	0.567084588	0.127207582	10.2975	flp-11 rescue
3	LSC2010	13	0.289696156	0.091435538	4.4605	flp-11 rescue
4	LSC2010	13	0.411306479	0.057036389	12.24966667	flp-11 rescue
5	LSC2010	13	0.104408859	0.036564854	3.188333333	flp-11 rescue
6	LSC2010	13	0.575093367	0.078476509	17.24666667	flp-11 rescue
7	LSC2010	13	0.263347152	0.059711296	5.987	flp-11 rescue
8	LSC2010	13	0.393171013	0.054788516	11.82566667	flp-11 rescue
9	LSC2010	13	0.370206381	0.05033726	11.67766667	flp-11 rescue
10	LSC2010	13	0.190412263	0.030149542	7.801	flp-11 rescue
1	LSC2010	15	0.239535619	0.027996304	10.5985	flp-11 rescue
2	LSC2010	15	0.520258748	0.127207582	10.2975	flp-11 rescue
3	LSC2010	15	0.268808396	0.091435538	4.4605	flp-11 rescue
4	LSC2010	15	0.411719942	0.057036389	12.24966667	flp-11 rescue
5	LSC2010	15	0.104843739	0.036564854	3.188333333	flp-11 rescue
6	LSC2010	15	0.580426015	0.078476509	17.24666667	flp-11 rescue
7	LSC2010	15	0.253070272	0.059711296	5.987	flp-11 rescue
8	LSC2010	15	0.39378846	0.054788516	11.82566667	flp-11 rescue
9	LSC2010	15	0.370649016	0.05033726	11.67766667	flp-11 rescue
10	LSC2010	15	0.232930753	0.030149542	7.801	flp-11 rescue
1	RB1863	6	0.761582012	0.113258834	28.20366667	flp-12
2	RB1863	6	0.580257239	0.121500778	11.3778	flp-12
3	RB1863	6	0.713974389	0.235992179	10.57742857	flp-12
4	RB1863	6	0.840054756	0.061572563	85.3	flp-12
5	RB1863	6	0.527262362	0.227536463	4.9018	flp-12
6	RB1863	6	0.409572997	0.090646765	7.652666667	flp-12
7	RB1863	6	0.790632089	0.195217179	19.344	flp-12
8	RB1863	6	0.612606639	0.06846189	23.09833333	flp-12
9	RB1863	6	0.228674417	0.050115265	5.91575	flp-12
10	RB1863	6	0.489156164	0.104362346	9.1752	flp-12
1	RB1863	7	0.712042875	0.125121211	19.76275	flp-12
2	RB1863	7	0.636464824	0.157823301	11.0932	flp-12
3	RB1863	7	0.641957982	0.120612713	14.8655	flp-12
4	RB1863	7	0.55158939	0.074910108	16.421	flp-12
5	RB1863	7	0.606004467	0.131833363	11.667	flp-12
6	RB1863	7	0.473044908	0.108815902	8.249666667	flp-12
7	RB1863	7	0.285642982	0.062106979	6.43825	flp-12
8	RB1863	7	0.332970898	0.066533599	7.50275	flp-12
9	RB1863	7	0.318229167	0.097524503	4.786166667	flp-12
10	RB1863	7	0.383024337	0.053184888	11.67266667	flp-12
1	RB1863	8	0.075890435	0.04697427	1.74825	flp-12
2	RB1863	8	0.468642784	0.083855684	10.51775	flp-12
3	RB1863	8	0.404146412	0.037594692	18.0415	flp-12
4	RB1863	8	0.837520294	0.197212727	26.13733333	flp-12
6	RB1863	8	0.361910967	0.032939161	17.219	flp-12
7	RB1863	8	0.546421851	0.106922139	11.267	flp-12
8	RB1863	8	0.190053033	0.013528322	17.345	flp-12
9	RB1863	8	0.332527194	0.049184359	10.129	flp-12
10	RB1863	8	0.453652128	0.039747998	20.89	flp-12
5	RB1863	8	0	0	0	flp-12
1	RB1863	9	0.593545747	0.163256421	8.944833333	flp-12
3	RB1863	9	0.214302252	0.093762139	2.909	flp-12
4	RB1863	9	0.319514034	0.097738972	4.804	flp-12
5	RB1863	9	0.083871108	0.011838803	7.733	flp-12
6	RB1863	9	0.467930693	0.062664494	14.03433333	flp-12
7	RB1863	9	0.378454559	0.046591809	13.06866667	flp-12
8	RB1863	9	0.301782135	0.077580723	5.5712	flp-12
9	RB1863	9	0.435101392	0.095017293	8.1062	flp-12
10	RB1863	9	0.64389309	0.048484848	37.293	flp-12
2	RB1863	9	0	0	0	flp-12
2	RB1863	10	0.251099089	0.124314543	2.697111111	flp-12
3	RB1863	10	0.058006919	0.011846657	5.198	flp-12
4	RB1863	10	0.287767845	0.063071586	6.406	flp-12
5	RB1863	10	0.034065548	0.023456558	1.5035	flp-12
6	RB1863	10	0.079457733	0.036512786	2.364	flp-12
7	RB1863	10	0.086383907	0.023985705	3.942	flp-12
8	RB1863	10	0.274486494	0.106205432	3.562285714	flp-12
9	RB1863	10	0.04570794	0.023273675	2.058	flp-12
10	RB1863	10	0.206998559	0.108520192	2.405375	flp-12
1	RB1863	10	0	0	0	flp-12
1	RB1863	11	0.339544884	0.095751811	5.369166667	flp-12
2	RB1863	11	0.40825382	0.075172427	9.17775	flp-12
3	RB1863	11	0.725129831	0.154864687	17.03475	flp-12
4	RB1863	11	0.549078576	0.14604581	8.337666667	flp-12
5	RB1863	11	0.472823055	0.156752097	5.72175	flp-12
6	RB1863	11	0.500005238	0.146652141	6.819	flp-12
8	RB1863	11	0.56246137	0.115788986	11.1022	flp-12
9	RB1863	11	0.344680758	0.066985966	7.852	flp-12
10	RB1863	11	0.724745085	0.156304951	16.84525	flp-12
7	RB1863	11	0	0	0	flp-12
1	RB1863	12	0.091084184	0.036326209	2.758666667	flp-12
2	RB1863	12	0.051066421	0.027310092	1.9705	flp-12
3	RB1863	12	0.107454526	0.032127138	3.747333333	flp-12
4	RB1863	12	0.705469286	0.150421179	15.9235	flp-12
5	RB1863	12	0.487870497	0.134126168	7.1025	flp-12
7	RB1863	12	0.531235414	0.104810816	10.8125	flp-12
8	RB1863	12	0.225233595	0.027566055	10.546	flp-12
9	RB1863	12	0.015852619	0.013744004	1.172	flp-12
10	RB1863	12	0.266828705	0.044598391	8.160333333	flp-12
6	RB1863	12	0	0	0	flp-12
1	RB1863	13	0.654297285	0.182088556	10.39416667	flp-12
2	RB1863	13	0.132386187	0.051092093	2.9865	flp-12
3	RB1863	13	0.32980105	0.146553549	3.357777778	flp-12
4	RB1863	13	0.479121875	0.148076852	6.211875	flp-12
5	RB1863	13	0.418975643	0.029730493	24.2545	flp-12
6	RB1863	13	0.110649535	0.036209581	3.436	flp-12
7	RB1863	13	0.169114478	0.026600697	7.6515	flp-12
8	RB1863	13	0.315910871	0.063617278	7.259	flp-12
9	RB1863	13	0.271150815	0.060081711	6.192	flp-12
1	RB1863	14	0.095654542	0.036326209	2.758666667	flp-12
2	RB1863	14	0.045572903	0.027310092	1.9705	flp-12
3	RB1863	14	0.088895516	0.032127138	3.747333333	flp-12
4	RB1863	14	0.711025534	0.150421179	15.9235	flp-12
5	RB1863	14	0.502183317	0.134126168	7.1025	flp-12
7	RB1863	14	0.515913634	0.104810816	10.8125	flp-12
8	RB1863	14	0.241328655	0.027566055	10.546	flp-12
9	RB1863	14	-0.005589931	0.013744004	1.172	flp-12
10	RB1863	14	0.288304295	0.044598391	8.160333333	flp-12
6	RB1863	14	-0.01034651	0	0	flp-12
1	RB1863	15	0.630510415	0.182088556	10.39416667	flp-12
2	RB1863	15	0.135979447	0.051092093	2.9865	flp-12
3	RB1863	15	0.325114556	0.146553549	3.357777778	flp-12
4	RB1863	15	0.455205585	0.148076852	6.211875	flp-12
5	RB1863	15	0.410263255	0.029730493	24.2545	flp-12
6	RB1863	15	0.071863505	0.036209581	3.436	flp-12
7	RB1863	15	0.214041948	0.026600697	7.6515	flp-12
8	RB1863	15	0.3206044	0.063617278	7.259	flp-12
9	RB1863	15	0.249262795	0.060081711	6.192	flp-12
2	RB1990	1	0.033915416	0.011116546	3.158	flp-7
3	RB1990	1	0.268785138	0.045315851	8.111666667	flp-7
4	RB1990	1	0.212238761	0.056470376	4.771	flp-7
5	RB1990	1	0.01826393	0.010154862	1.832	flp-7
6	RB1990	1	0.276677431	0.087251152	4.384	flp-7
9	RB1990	1	0.364876531	0.089421443	6.4246	flp-7
10	RB1990	1	0.425097172	0.074706311	9.89775	flp-7
1	RB1990	1	0	0	0	flp-7
7	RB1990	1	0	0	0	flp-7
8	RB1990	1	0	0	0	flp-7
3	RB1990	2	0.123912619	0.035169164	4.021666667	flp-7
1	RB1990	2	0	0	0	flp-7
2	RB1990	2	0	0	0	flp-7
1	RB1990	3	0.167390936	0.094895953	2.118571429	flp-7
2	RB1990	3	0.381332236	0.102331452	6.023333333	flp-7
3	RB1990	3	0.058258122	0.032783302	1.887	flp-7
4	RB1990	3	0.538482954	0.255208575	4.571818182	flp-7
5	RB1990	3	0.41432828	0.09317754	7.5924	flp-7
6	RB1990	3	0.267829362	0.095855833	3.816166667	flp-7
7	RB1990	3	0.683907215	0.152439024	14.1934	flp-7
8	RB1990	3	0.142813	0.051497284	3.23525	flp-7
9	RB1990	3	0.152985909	0.039609189	4.56	flp-7
10	RB1990	3	0.208241725	0.02547576	10.324	flp-7
1	RB1990	4	0.319484577	0.150039761	3.129	flp-7
2	RB1990	4	0.417147341	0.139877258	5.116625	flp-7
3	RB1990	4	0.427618767	0.11617486	6.430714286	flp-7
4	RB1990	4	0.330391408	0.078083518	6.319	flp-7
6	RB1990	4	0.582515475	0.07844778	17.78633333	flp-7
7	RB1990	4	0.022126231	0.021186216	1.068	flp-7
8	RB1990	4	0.036478899	0.011227755	3.372	flp-7
10	RB1990	4	0.286035815	0.091817528	4.363333333	flp-7
5	RB1990	4	0	0	0	flp-7
9	RB1990	4	0	0	0	flp-7
1	RB1990	5	0.759677508	0.114889706	27.514	flp-7
2	RB1990	5	0.460561267	0.185429372	4.604333333	flp-7
3	RB1990	5	0.317081086	0.083862131	5.5365	flp-7
4	RB1990	5	0.414616032	0.167922979	4.217888889	flp-7
5	RB1990	5	0.389637763	0.131555146	4.8525	flp-7
6	RB1990	5	0.640960753	0.122579063	14.56375	flp-7
7	RB1990	5	0.055857841	0.035356095	1.673333333	flp-7
8	RB1990	5	0.658604169	0.157092737	12.28033333	flp-7
9	RB1990	5	0.022467952	0.010918938	2.105	flp-7
10	RB1990	5	0.049892045	0.011653789	4.506	flp-7
1	RB1990	11	0.515964115	0.112602468	9.4666	flp-7
2	RB1990	11	0.764281619	0.194580921	16.66325	flp-7
3	RB1990	11	0.309026676	0.110803324	4.036285714	flp-7
4	RB1990	11	0.491316271	0.099830289	9.675	flp-7
5	RB1990	11	0.01136402	0.011380837	1.01	flp-7
6	RB1990	11	0.496074461	0.061499354	16.007	flp-7
7	RB1990	11	0.065430379	0.035496657	1.972333333	flp-7
8	RB1990	11	0.348710482	0.032875812	16.286	flp-7
9	RB1990	11	0.239126048	0.041879554	7.504333333	flp-7
10	RB1990	11	0.592619477	0.104813563	13.879	flp-7
1	RB1990	12	0.448100234	0.123046635	6.5985	flp-7
2	RB1990	12	0.081563631	0.012234062	7.259	flp-7
3	RB1990	12	0.233165774	0.057628584	5.27625	flp-7
4	RB1990	12	0.49992863	0.083953188	11.908	flp-7
5	RB1990	12	0.50908246	0.126214818	8.216166667	flp-7
7	RB1990	12	0.13913245	0.046829086	3.45125	flp-7
8	RB1990	12	0.694732957	0.069084629	32.9425	flp-7
9	RB1990	12	0.550515395	0.099061393	12.36375	flp-7
10	RB1990	12	0.586594203	0.106233235	13.35675	flp-7
6	RB1990	12	0	0	0	flp-7
1	RB1990	13	0.078522852	0.05357693	1.5905	flp-7
2	RB1990	13	0.446431095	0.13744355	5.867571429	flp-7
3	RB1990	13	0.687562839	0.040225261	54.708	flp-7
4	RB1990	13	0.305530627	0.062278134	7.06425	flp-7
5	RB1990	13	0.420116902	0.095452636	7.59	flp-7
6	RB1990	13	0.274789311	0.032013318	11.836	flp-7
8	RB1990	13	0.19476585	0.028941047	8.3575	flp-7
9	RB1990	13	0.047553561	0.021712462	2.2995	flp-7
7	RB1990	13	0	0	0	flp-7
1	RB1990	14	0.471386434	0.123046635	6.5985	flp-7
2	RB1990	14	0.111957811	0.012234062	7.259	flp-7
3	RB1990	14	0.208519044	0.057628584	5.27625	flp-7
4	RB1990	14	0.51388016	0.083953188	11.908	flp-7
5	RB1990	14	0.507784914	0.126214818	8.216166667	flp-7
7	RB1990	14	0.12098255	0.046829086	3.45125	flp-7
8	RB1990	14	0.723177877	0.069084629	32.9425	flp-7
9	RB1990	14	0.520974365	0.099061393	12.36375	flp-7
10	RB1990	14	0.603851113	0.106233235	13.35675	flp-7
6	RB1990	14	-0.0161341	0	0	flp-7
1	RB1990	15	0.078555438	0.05357693	1.5905	flp-7
2	RB1990	15	0.421657055	0.13744355	5.867571429	flp-7
3	RB1990	15	0.738486019	0.040225261	54.708	flp-7
4	RB1990	15	0.285685257	0.062278134	7.06425	flp-7
5	RB1990	15	0.410160686	0.095452636	7.59	flp-7
6	RB1990	15	0.288944761	0.032013318	11.836	flp-7
8	RB1990	15	0.1831893	0.028941047	8.3575	flp-7
9	RB1990	15	0.039628279	0.021712462	2.2995	flp-7
7	RB1990	15	-0.003365835	0	0	flp-7
1	wild type	1	0.911340815	0.222074173	46.287	wild type
2	wild type	1	0.383227199	0.0699986	8.8765	wild type
3	wild type	1	0.555973205	0.066656298	18.78466667	wild type
4	wild type	1	0.944979751	0.390472472	43.9855	wild type
5	wild type	1	0.093911476	0.024267133	4.271	wild type
6	wild type	1	0.04291654	0.02274459	1.9715	wild type
7	wild type	1	0.660932048	0.067923247	28.698	wild type
8	wild type	1	0.726138874	0.190237035	13.9378	wild type
9	wild type	1	0.041478249	0.010996987	3.935	wild type
10	wild type	1	0.316566145	0.097334653	4.758833333	wild type
2	wild type	2	0.316951197	0.016198004	28.647	wild type
3	wild type	2	0.630832996	0.148117427	11.5368	wild type
4	wild type	2	0.438513188	0.111760981	6.988	wild type
5	wild type	2	0.493889919	0.109651527	8.8996	wild type
6	wild type	2	0.05533614	0.022971607	2.55	wild type
7	wild type	2	0.643518468	0.185293845	9.742333333	wild type
8	wild type	2	0.45040777	0.061572563	13.31	wild type
9	wild type	2	0.75738596	0.087512033	35.6725	wild type
10	wild type	2	0.343744444	0.016931074	30.937	wild type
1	wild type	2	0	0	0	wild type
1	wild type	3	0.520675352	0.24778896	4.383846154	wild type
2	wild type	3	0.658860887	0.164457455	11.7438	wild type
3	wild type	3	0.327061891	0.126010049	3.857	wild type
4	wild type	3	0.456951596	0.132751754	6.338571429	wild type
5	wild type	3	0.369291875	0.143941847	4.06775	wild type
6	wild type	3	0.536804765	0.167004652	6.939428571	wild type
7	wild type	3	0.760153529	0.116808784	27.13266667	wild type
8	wild type	3	0.408385162	0.093196645	7.4068	wild type
9	wild type	3	0.791122233	0.196405774	19.284	wild type
10	wild type	3	0.370196037	0.116517136	5.044714286	wild type
1	wild type	4	0.918646281	0.250752257	45.0325	wild type
2	wild type	4	0.613834028	0.140762463	11.2925	wild type
3	wild type	4	0.490445542	0.097914423	9.83	wild type
4	wild type	4	0.250560237	0.040590456	8.236666667	wild type
5	wild type	4	0.225827248	0.114860014	2.539625	wild type
6	wild type	4	0.472426506	0.072039622	12.43025	wild type
7	wild type	4	0.61127305	0.161259978	9.751333333	wild type
8	wild type	4	0.653258598	0.109595046	17.1905	wild type
9	wild type	4	0.229015335	0.058158132	5.1075	wild type
10	wild type	4	0.537484187	0.095136164	12.215	wild type
1	wild type	5	0.889738894	0.107152424	75.3075	wild type
2	wild type	5	0.315443651	0.031316057	14.7145	wild type
3	wild type	5	0.657333276	0.126294519	15.189	wild type
4	wild type	5	0.859281657	0.116150764	52.573	wild type
5	wild type	5	0.84045677	0.116856559	45.08	wild type
6	wild type	5	0.55906874	0.21271567	5.960666667	wild type
7	wild type	5	0.522552011	0.116198001	9.419	wild type
8	wild type	5	0.332519411	0.128357347	3.881125	wild type
9	wild type	5	0.662857577	0.193130975	10.18016667	wild type
10	wild type	5	0.658025572	0.096280368	19.98533333	wild type
1	wild type	6	0.662166323	0.110472824	17.74225	wild type
4	wild type	6	0.281255402	0.075157455	5.2066	wild type
5	wild type	6	0.469010001	0.098919796	8.9292	wild type
6	wild type	6	0.532320266	0.117131679	9.7174	wild type
7	wild type	6	0.520171076	0.095432596	11.3596	wild type
8	wild type	6	0.842357259	0.267594327	19.9685	wild type
9	wild type	6	0.755432102	0.12345171	25.02066667	wild type
10	wild type	6	0.575944269	0.077006006	17.63733333	wild type
2	wild type	6	0	0	0	wild type
3	wild type	6	0	0	0	wild type
1	wild type	7	0.279326909	0.008383987	46.23	wild type
2	wild type	7	0.373824853	0.056869882	10.4976	wild type
3	wild type	7	0.468995704	0.051199607	17.2506	wild type
4	wild type	7	0.598999227	0.149361142	10.001	wild type
5	wild type	7	0.448590305	0.029583757	27.49933333	wild type
6	wild type	7	0.394941097	0.029132436	22.40566667	wild type
7	wild type	7	0.334892165	0.017666284	28.5015	wild type
9	wild type	7	0.497467387	0.070158207	14.10983333	wild type
10	wild type	7	0.586127467	0.099386642	14.24942857	wild type
11	wild type	7	0.458337721	0.071630306	11.813	wild type
12	wild type	7	0.245652307	0.02943384	11.06375	wild type
13	wild type	7	0.628565719	0.074721662	22.6476	wild type
8	wild type	7	0	0	0	wild type
1	wild type	8	0.047689444	0.022997758	2.1775	wild type
2	wild type	8	0.139430899	0.038582728	4.199333333	wild type
3	wild type	8	0.216719668	0.070485078	3.9254	wild type
4	wild type	8	0.156544198	0.053024378	3.50025	wild type
5	wild type	8	0.133453434	0.02519939	6.1115	wild type
6	wild type	8	0.020599685	0.011259613	1.868	wild type
7	wild type	8	0.052174009	0.011640088	4.729	wild type
8	wild type	8	0.685714286	0.105995831	20.584	wild type
9	wild type	8	0.014498468	0.011431054	1.287	wild type
10	wild type	8	0.089784662	0.030605374	3.223	wild type
1	wild type	9	0.330626638	0.112770448	4.38	wild type
2	wild type	9	0.190909808	0.027857869	8.47	wild type
3	wild type	9	0.226622553	0.071300231	4.1098	wild type
4	wild type	9	0.313064308	0.070589564	6.4562	wild type
5	wild type	9	0.350666142	0.121201628	4.455714286	wild type
6	wild type	9	0.257890844	0.043968284	7.903666667	wild type
7	wild type	9	0.516752915	0.125002604	8.5545	wild type
8	wild type	9	0.304884237	0.121671153	3.604875	wild type
9	wild type	9	0.128678762	0.039017792	3.785	wild type
10	wild type	9	0.28249403	0.059165471	6.6545	wild type
1	wild type	10	0.119248454	0.037557275	3.605	wild type
2	wild type	10	0.766812442	0.168577208	19.50675	wild type
3	wild type	10	0.30015482	0.066036023	6.49475	wild type
4	wild type	10	0.212945338	0.023594644	11.467	wild type
5	wild type	10	0.122282901	0.012247847	11.375	wild type
6	wild type	10	0.60576136	0.106476429	14.43075	wild type
7	wild type	10	0.368487292	0.084445195	6.9098	wild type
8	wild type	10	0.446205382	0.109647119	7.348333333	wild type
9	wild type	10	0.474550716	0.084397088	10.701	wild type
10	wild type	10	0.355335799	0.064999431	8.48	wild type
1	wild type	11	0.540774874	0.110025526	10.7028	wild type
2	wild type	11	0.51431222	0.20711557	5.112777778	wild type
3	wild type	11	0.734691219	0.188814622	14.6662	wild type
4	wild type	11	0.738288631	0.189014479	14.9248	wild type
5	wild type	11	0.605613295	0.050922979	30.155	wild type
6	wild type	11	0.607328562	0.18175209	8.509714286	wild type
7	wild type	11	0.451662295	0.082127092	10.0295	wild type
8	wild type	11	0.650923415	0.147989197	12.60025	wild type
1	wild type	12	0.538601342	0.143235694	8.149666667	wild type
2	wild type	12	0.582176593	0.079605158	17.50333333	wild type
3	wild type	12	0.140882343	0.038991422	4.205666667	wild type
4	wild type	12	0.426637893	0.193016657	3.8551	wild type
5	wild type	12	0.624120142	0.089314954	18.59066667	wild type
6	wild type	12	0.085010375	0.02399808	3.8715	wild type
7	wild type	12	0.448623887	0.084430935	9.6368	wild type
8	wild type	12	0.688218538	0.131457868	16.7915	wild type
9	wild type	12	0.015109966	0.011182055	1.372	wild type
10	wild type	12	0.520643051	0.044156934	24.597	wild type
1	wild type	13	0.140333092	0.028077269	5.814	wild type
2	wild type	13	0.337043416	0.089588074	5.6748	wild type
3	wild type	13	0.327826845	0.060832184	8.017333333	wild type
4	wild type	13	0.384389122	0.066132099	9.44175	wild type
5	wild type	13	0.555588903	0.081039466	15.42666667	wild type
6	wild type	13	0.287168325	0.03411863	11.8075	wild type
7	wild type	13	0.272383504	0.025046022	14.9465	wild type
8	wild type	13	0.357487509	0.049954209	11.138	wild type
9	wild type	13	0.572872886	0.045345304	29.578	wild type
1	wild type	14	0.558278242	0.143235694	8.149666667	wild type
2	wild type	14	0.585939815	0.079605158	17.50333333	wild type
3	wild type	14	0.145265161	0.038991422	4.205666667	wild type
4	wild type	14	0.433046522	0.193016657	3.8551	wild type
5	wild type	14	0.632460406	0.089314954	18.59066667	wild type
6	wild type	14	0.076995392	0.02399808	3.8715	wild type
7	wild type	14	0.438211877	0.084430935	9.6368	wild type
8	wild type	14	0.690410973	0.131457868	16.7915	wild type
9	wild type	14	0.029362986	0.011182055	1.372	wild type
10	wild type	14	0.509094421	0.044156934	24.597	wild type
1	wild type	15	0.160384242	0.028077269	5.814	wild type
2	wild type	15	0.339339412	0.089588074	5.6748	wild type
3	wild type	15	0.333158533	0.060832184	8.017333333	wild type
4	wild type	15	0.417998882	0.066132099	9.44175	wild type
5	wild type	15	0.538667053	0.081039466	15.42666667	wild type
6	wild type	15	0.265616555	0.03411863	11.8075	wild type
7	wild type	15	0.298656444	0.025046022	14.9465	wild type
8	wild type	15	0.340451539	0.049954209	11.138	wild type
9	wild type	15	0.583641676	0.045345304	29.578	wild type
