# Supplementary material for: Mass Spectrometry–Driven Discovery of Neuropeptides Mediating Nictation Behavior of Nematodes
Source: Mol Cell Proteomics. 2022 Dec 5;22(2):100479. doi: 10.1016/j.mcpro.2022.100479 (PMC9881375; doi:10.1016/j.mcpro.2022.100479)
Supplement: raw_data_screen.csv [file mmc5.csv]

replicate	condition	experiment	nictation_ratio	initiation_index	average_duration	genotype
1	HBR507	1	0.515544893	0.113063338	9.4122	flp-11
1	LSC882	1	0.670150093	0.23933465	8.488875	npr-11
1	wild type	1	0.785483668	0.292654375	12.51185714	wild type
1	RB1990	1	0.010879587	0.010966355	1.003	flp-7
2	HBR507	1	0.019633508	0.011219441	1.785	flp-11
2	LSC882	1	0.669783695	0.197797851	10.2545	npr-11
2	wild type	1	0.141211413	0.050860173	3.233	wild type
2	RB1990	1	0.532862129	0.163953625	6.957428571	flp-7
3	HBR507	1	0.796933503	0.166861338	23.5195	flp-11
3	LSC882	1	0.115253089	0.037046184	3.516333333	npr-11
3	wild type	1	0.089586842	0.06006006	1.6384	wild type
3	RB1990	1	0.026935915	0.022717721	1.2185	flp-7
4	HBR507	1	0.614728868	0.08567879	18.62275	flp-11
4	LSC882	1	0.184228692	0.107450338	2.10175	npr-11
4	wild type	1	0.696450257	0.247831475	9.257714286	wild type
5	HBR507	1	0.325989737	0.04890693	9.889333333	flp-11
5	LSC882	1	0.115226382	0.098932763	1.316375	npr-11
5	wild type	1	0.481628621	0.209397772	4.4371	wild type
5	RB1990	1	0.150806534	0.120550399	1.473142857	flp-7
6	HBR507	1	0.757577687	0.175054705	17.85175	flp-11
6	LSC882	1	0.132197935	0.073687442	2.067333333	npr-11
6	wild type	1	0.280618064	0.060976539	6.39725	wild type
6	RB1990	1	0.025618635	0.011202474	2.347	flp-7
7	HBR507	1	0.166455842	0.052784376	3.78325	flp-11
7	LSC882	1	0.135683537	0.050952169	3.081	npr-11
7	wild type	1	0.199965365	0.081173224	3.079166667	wild type
7	RB1990	1	0.12345517	0.049908916	2.822	flp-7
8	HBR507	1	0.544525155	0.147666864	8.096	flp-11
8	LSC882	1	0.249846605	0.099748633	3.339	npr-11
8	wild type	1	0.659349744	0.383178465	5.051333333	wild type
8	RB1990	1	0.043432041	0.034370954	1.321	flp-7
9	HBR507	1	0.708669709	0.033467202	72.684	flp-11
9	LSC882	1	0.19280527	0.148150143	1.612272727	npr-11
9	wild type	1	0.851587319	0.516681429	11.10542857	wild type
9	RB1990	1	0.054464168	0.023292106	2.473	flp-7
10	HBR507	1	0.543806741	0.091814718	12.98325	flp-11
10	LSC882	1	0.355077867	0.050273151	10.95166667	npr-11
10	wild type	1	0.269555468	0.165537998	2.229272727	wild type
10	RB1990	1	0.141733208	0.062189828	2.6554	flp-7
11	HBR507	1	0.520238261	0.133740499	8.108	flp-11
11	LSC882	1	0.257853932	0.05104211	6.807	npr-11
11	wild type	1	0.61187526	0.329407889	4.785833333	wild type
11	RB1990	1	0.432077862	0.057702295	13.185	flp-7
12	HBR507	1	0.720667841	0.22875817	11.27814286	flp-11
12	LSC882	1	0.60747684	0.083593402	18.51366667	npr-11
12	wild type	1	0.516387296	0.045605874	23.413	wild type
12	RB1990	1	0.326823359	0.094705938	5.126333333	flp-7
13	HBR507	1	0.56382418	0.144997583	8.915	flp-11
13	LSC882	1	0.393935369	0.10114462	6.426333333	npr-11
13	wild type	1	0.011028522	0.011118153	1.003	wild type
14	HBR507	1	0.038288288	0.022737091	1.751	flp-11
14	LSC882	1	0.391703665	0.071556351	8.999	npr-11
14	wild type	1	0.213286675	0.125495008	2.160333333	wild type
15	HBR507	1	0.820857702	0.298418383	15.3548	flp-11
15	wild type	1	0.954320017	0.938673342	22.25633333	wild type
15	RB1990	1	0.013942638	0.010901915	1.297	flp-7
16	HBR507	1	0.619331335	0.149536437	10.88	flp-11
16	LSC882	1	0.049870673	0.034752792	1.510333333	npr-11
16	wild type	1	0.03617443	0.022850614	1.6425	wild type
16	RB1990	1	0.023941035	0.018553908	1.322	flp-7
16	VC40069	1	0.223757597	0.084035967	3.430166667	dmsr-8
17	HBR507	1	0.512822832	0.082509953	12.75775	flp-11
17	LSC882	1	0.180021783	0.067769043	3.2396	npr-11
17	wild type	1	0.606855981	0.024855836	62.102	wild type
17	RB1990	1	0.163531179	0.067016942	2.9172	flp-7
17	VC40069	1	0.822339556	0.140851683	32.86233333	dmsr-8
18	LSC882	1	0.558458912	0.144106062	8.776833333	npr-11
18	wild type	1	0.046292936	0.020758373	2.338333333	wild type
18	RB1990	1	0.060875536	0.01198624	5.408	flp-7
18	VC40069	1	0.135841957	0.025614426	6.137	dmsr-8
19	LSC882	1	0.687189881	0.177035018	12.409	npr-11
19	wild type	1	0.541869023	0.174140183	6.792125	wild type
19	RB1990	1	0.294268976	0.118868373	3.507833333	flp-7
19	VC40069	1	0.05370305	0.011660312	4.867	dmsr-8
20	HBR507	1	0.705171243	0.100170289	23.87733333	flp-11
20	LSC882	1	0.201218223	0.036082846	6.981333333	npr-11
20	RB1990	1	0.210923755	0.025051983	10.67	flp-7
21	HBR507	1	0.775423494	0.197073459	17.5205	flp-11
21	LSC882	1	0.326935515	0.067670903	7.178	npr-11
21	wild type	1	0.705181449	0.221255255	10.81066667	wild type
22	HBR507	1	0.772210739	0.282303597	12.00842857	flp-11
22	LSC882	1	0.379834524	0.052524687	11.66066667	npr-11
22	wild type	1	0.153652696	0.077518378	2.342	wild type
23	HBR507	1	0.440278406	0.091839171	8.565	flp-11
23	LSC882	1	0.105956593	0.06765137	1.751833333	npr-11
23	wild type	1	0.603724534	0.130684788	11.6578	wild type
24	HBR507	1	0.750618823	0.214224507	14.05033333	flp-11
24	wild type	1	0.669321416	0.130894336	15.4635	wild type
25	HBR507	1	0.380076847	0.082203042	7.4584	flp-11
25	wild type	1	0.749821749	0.388634597	7.712	wild type
26	HBR507	1	0.29177822	0.015685782	26.265	flp-11
26	LSC882	1	0.112398346	0.051184931	2.474	npr-11
26	wild type	1	0.870629786	0.19687623	34.18266667	wild type
27	HBR507	1	0.420299266	0.063110396	11.48825	flp-11
27	LSC882	1	0.503954669	0.194712475	5.217666667	npr-11
27	wild type	1	0.035867895	0.022936043	1.622	wild type
28	HBR507	1	0.947024192	0.18399264	97.159	flp-11
28	wild type	1	0.635213444	0.205924749	8.456142857	wild type
29	LSC882	1	0.075637464	0.024433151	3.349	npr-11
29	wild type	1	0.768947789	0.157251248	21.16375	wild type
30	HBR507	1	0.437748832	0.096209352	8.0924	flp-11
30	LSC882	1	0.178257012	0.097063819	2.234875	npr-11
18	HBR507	1	0	0	0	flp-11
19	HBR507	1	0	0	0	flp-11
15	LSC882	1	0	0	0	npr-11
25	LSC882	1	0	0	0	npr-11
28	LSC882	1	0	0	0	npr-11
20	wild type	1	0	0	0	wild type
30	wild type	1	0	0	0	wild type
13	RB1990	1	0	0	0	flp-7
14	RB1990	1	0	0	0	flp-7
4	RB1990	1	0	0	0	flp-7
20	VC40069	1	0	0	0	dmsr-8
21	VC40069	1	0	0	0	dmsr-8
22	VC40069	1	0	0	0	dmsr-8
1	HBR507	2	0.258495221	0.042120338	8.2765	flp-11
1	LSC882	2	0.051306795	0.016953463	3.19	npr-11
1	wild type	2	0.035515106	0.022765301	1.6175	wild type
1	RB1990	2	0.094286347	0.036677058	2.838333333	flp-7
2	HBR507	2	0.45624097	0.120772947	6.947333333	flp-11
2	LSC882	2	0.387633294	0.193877011	3.265	npr-11
2	wild type	2	0.075583146	0.011229646	7.281	wild type
2	VC40069	2	0.435547545	0.052064352	14.82066667	dmsr-8
3	HBR507	2	0.793507461	0.284886758	13.48883333	flp-11
3	LSC882	2	0.332344083	0.082315367	6.0472	npr-11
3	RB1990	2	0.749724388	0.07865964	38.083	flp-7
3	VC40069	2	0.198670127	0.080955272	3.0625	dmsr-8
4	HBR507	2	0.734003516	0.371731857	7.423222222	flp-11
4	LSC882	2	0.467022859	0.041338542	21.197	npr-11
4	wild type	2	0.151970641	0.090697072	1.975857143	wild type
4	RB1990	2	0.025006561	0.02242932	1.1435	flp-7
4	VC40069	2	0.373453221	0.137990513	4.3195	dmsr-8
5	HBR507	2	0.75176627	0.354107649	8.552375	flp-11
5	LSC882	2	0.505333869	0.131630907	7.760833333	npr-11
5	wild type	2	0.782554171	0.351053159	10.25157143	wild type
5	RB1990	2	0.065319093	0.047218812	1.48	flp-7
5	VC40069	2	0.382370434	0.182633239	3.389818182	dmsr-8
6	HBR507	2	0.534468988	0.112869365	10.1718	flp-11
6	wild type	2	0.491233181	0.190872073	5.058555556	wild type
6	RB1990	2	0.239711033	0.068556072	4.599	flp-7
6	VC40069	2	0.036623365	0.022777487	1.669	dmsr-8
7	HBR507	2	0.577942515	0.259827994	5.2702	flp-11
7	LSC882	2	0.461381467	0.203719926	4.2048	npr-11
7	wild type	2	0.409741302	0.093092534	7.4568	wild type
7	RB1990	2	0.532510161	0.164930965	6.906428571	flp-7
8	HBR507	2	0.722022741	0.251166128	10.34142857	flp-11
8	LSC882	2	0.397740384	0.253018145	2.610142857	npr-11
8	wild type	2	0.69828388	0.256871307	9.009857143	wild type
8	RB1990	2	0.307973859	0.111853249	3.978714286	flp-7
9	HBR507	2	0.791363686	0.238390388	15.911	flp-11
9	LSC882	2	0.570475523	0.132374355	10.03333333	npr-11
9	wild type	2	0.089585525	0.023109632	4.258	wild type
9	RB1990	2	0.045971845	0.022984543	2.0965	flp-7
10	HBR507	2	0.573198811	0.171652771	7.824	flp-11
10	LSC882	2	0.710454411	0.341089972	7.193666667	npr-11
10	wild type	2	0.749096711	0.219298246	13.61433333	wild type
10	RB1990	2	0.056625816	0.046730064	1.2845	flp-7
11	HBR507	2	0.595029005	0.185342089	7.927571429	flp-11
11	LSC882	2	0.053836525	0.023210203	2.4515	npr-11
11	wild type	2	0.822636561	0.336040325	13.80233333	wild type
11	RB1990	2	0.589038217	0.170453162	8.408857143	flp-7
12	HBR507	2	0.722838206	0.222452914	11.72383333	flp-11
12	LSC882	2	0.066294695	0.045616276	1.5565	npr-11
12	wild type	2	0.856512748	0.536604063	11.12414286	wild type
12	RB1990	2	0.600583978	0.341853371	4.398538462	flp-7
13	HBR507	2	0.709425975	0.207146556	11.78616667	flp-11
13	LSC882	2	0.378566836	0.053516956	11.383	npr-11
13	wild type	2	0.041701151	0.011515165	3.779	wild type
13	RB1990	2	0.445425682	0.144327913	5.565	flp-7
14	HBR507	2	0.721296964	0.274477512	9.429	flp-11
14	LSC882	2	0.188677842	0.065468163	3.5522	npr-11
14	wild type	2	0.430815529	0.131243438	5.767142857	wild type
14	RB1990	2	0.252221546	0.073994051	4.5584	flp-7
15	HBR507	2	0.739443916	0.204976838	13.8452	flp-11
15	LSC882	2	0.259629086	0.05832179	6.01275	npr-11
15	wild type	2	0.088585188	0.060317269	1.6114	wild type
16	HBR507	2	0.539866337	0.137889826	8.508833333	flp-11
16	LSC882	2	0.428398293	0.15010789	4.992875	npr-11
16	wild type	2	0.106776945	0.012632483	9.463	wild type
16	RB1990	2	0.015411438	0.010930634	1.432	flp-7
16	VC40069	2	0.595939896	0.137121545	10.756	dmsr-8
17	HBR507	2	0.795997976	0.258397933	15.1004	flp-11
17	LSC882	2	0.455791995	0.085050286	9.8475	npr-11
17	RB1990	2	0.544389593	0.174197819	6.8592	flp-7
18	HBR507	2	0.736866884	0.041609454	67.301	flp-11
18	LSC882	2	0.042283458	0.009863781	4.476	npr-11
18	wild type	2	0.383511158	0.087144451	7.1386	wild type
18	RB1990	2	0.063915858	0.025052297	2.7255	flp-7
19	HBR507	2	0.333176696	0.215724908	2.316133333	flp-11
19	LSC882	2	0.727732017	0.2524615	10.58716667	npr-11
19	wild type	2	0.295785686	0.109719588	3.828142857	wild type
19	RB1990	2	0.329187002	0.202499421	2.423357143	flp-7
20	HBR507	2	0.654608555	0.156592546	12.10316667	flp-11
20	LSC882	2	0.652245721	0.154197249	12.1636	npr-11
20	wild type	2	0.467972142	0.136972899	6.421714286	wild type
20	RB1990	2	0.777132508	0.353325678	9.869	flp-7
21	HBR507	2	0.618133345	0.114922714	14.08525	flp-11
21	LSC882	2	0.660668741	0.123895267	15.71466667	npr-11
21	wild type	2	0.108527132	0.071471114	1.703333333	wild type
21	RB1990	2	0.927984843	0.251361542	51.26466667	flp-7
22	HBR507	2	0.477303885	0.330435142	2.7635	flp-11
22	LSC882	2	0.50482221	0.15245936	6.686875	npr-11
22	wild type	2	0.235702215	0.087280344	3.533333333	wild type
22	RB1990	2	0.13400211	0.051829584	2.9855	flp-7
23	HBR507	2	0.665454941	0.162665105	12.2284	flp-11
23	LSC882	2	0.019632832	0.011206491	1.787	npr-11
23	wild type	2	0.370967428	0.185594754	3.177583333	wild type
23	RB1990	2	0.302993196	0.076384857	5.691	flp-7
24	HBR507	2	0.20990283	0.105680317	2.513875	flp-11
24	LSC882	2	0.381593516	0.071617847	8.616	npr-11
24	wild type	2	0.865599309	0.689021589	9.347222222	wild type
24	RB1990	2	0.88158971	0.635223122	11.720625	flp-7
25	HBR507	2	0.659776143	0.033365587	58.121	flp-11
25	LSC882	2	0.67346422	0.208768267	9.879142857	npr-11
25	wild type	2	0.271328047	0.116699732	3.19075	wild type
25	RB1990	2	0.878672181	0.30776333	23.5315	flp-7
26	HBR507	2	0.207246762	0.097902098	2.670285714	flp-11
26	LSC882	2	0.065732286	0.035243119	1.996333333	npr-11
26	wild type	2	0.039362844	0.023045988	1.778	wild type
26	RB1990	2	0.114933561	0.009377432	13.848	flp-7
27	HBR507	2	0.603618616	0.229721348	6.629	flp-11
27	LSC882	2	0.46247665	0.101024387	8.5166	npr-11
27	wild type	2	0.78621552	0.352947108	10.41971429	wild type
27	RB1990	2	0.571515493	0.258184447	5.1661	flp-7
28	HBR507	2	0.551612494	0.188529844	6.5253	flp-11
28	LSC882	2	0.131815502	0.062687409	2.422	npr-11
28	wild type	2	0.558335799	0.254158965	4.973909091	wild type
29	HBR507	2	0.778619857	0.160346348	21.9345	flp-11
29	LSC882	2	0.549101059	0.219351694	5.551777778	npr-11
29	wild type	2	0.659079299	0.152377082	12.68716667	wild type
30	HBR507	2	0.726806907	0.426273978	6.241090909	flp-11
30	LSC882	2	0.536982119	0.166053849	6.984142857	npr-11
6	LSC882	2	0	0	0	npr-11
17	wild type	2	0	0	0	wild type
3	wild type	2	0	0	0	wild type
2	RB1990	2	0	0	0	flp-7
1	VC40069	2	0	0	0	dmsr-8
1	HBR507	3	0.652560683	0.222088264	8.457	flp-11
1	LSC882	3	0.620698929	0.160113452	10.22042857	npr-11
1	wild type	3	0.239230861	0.100014288	3.144142857	wild type
2	HBR507	3	0.658673731	0.122710679	15.726	flp-11
2	LSC882	3	0.378418523	0.105425921	5.774666667	npr-11
2	wild type	3	0.015039143	0.011008488	1.387	wild type
3	HBR507	3	0.559151365	0.146573837	8.653333333	flp-11
3	LSC882	3	0.092240389	0.04819219	2.1085	npr-11
4	HBR507	3	0.683348082	0.128489287	16.7955	flp-11
4	LSC882	3	0.844041757	0.189441778	28.568	npr-11
4	wild type	3	0.328630153	0.162411486	3.0139	wild type
5	HBR507	3	0.804335531	0.099676053	41.2415	flp-11
5	LSC882	3	0.018321243	0.011095824	1.682	npr-11
5	wild type	3	0.58635279	0.106823341	13.26975	wild type
6	HBR507	3	0.798777696	0.264564263	15.0044	flp-11
6	LSC882	3	0.210496267	0.06822027	3.9082	npr-11
6	wild type	3	0.039670684	0.023045723	1.7925	wild type
7	HBR507	3	0.653865971	0.2217014	8.520714286	flp-11
7	LSC882	3	0.01160047	0.011103709	1.057	npr-11
7	wild type	3	0.365984619	0.236183278	2.444071429	wild type
8	HBR507	3	0.035556525	0.011309019	3.26	flp-11
8	LSC882	3	0.22118212	0.084842829	3.347333333	npr-11
8	wild type	3	0.1714884	0.053209179	3.89	wild type
9	HBR507	3	0.564754601	0.158950022	8.163285714	flp-11
9	LSC882	3	0.230809674	0.128161312	2.341333333	npr-11
9	wild type	3	0.02273454	0.022563941	1.031	wild type
10	HBR507	3	0.662290262	0.180126088	10.8875	flp-11
10	wild type	3	0.541103445	0.070694693	16.67933333	wild type
11	HBR507	3	0.638076487	0.151952591	11.6024	flp-11
11	wild type	3	0.210279217	0.08181186	3.254666667	wild type
12	HBR507	3	0.698240226	0.244004462	9.483	flp-11
12	wild type	3	0.030760774	0.022685511	1.399	wild type
13	HBR507	3	0.404266401	0.111609219	6.080166667	flp-11
13	wild type	3	0.036254617	0.02222	1.693	wild type
14	HBR507	3	0.774412359	0.286368843	11.98757143	flp-11
14	wild type	3	0.31162177	0.079861998	5.6684	wild type
15	HBR507	3	0.452491766	0.157784703	5.237875	flp-11
15	wild type	3	0.151118958	0.051041893	3.48775	wild type
16	HBR507	3	0.290378804	0.11626724	3.5195	flp-11
16	LSC882	3	0.028874824	0.011413962	2.605	npr-11
16	wild type	3	0.010604254	0.010569931	1.014	wild type
17	HBR507	3	0.423555712	0.14073715	5.220888889	flp-11
17	LSC882	3	0.546443917	0.129423032	9.309	npr-11
17	wild type	3	0.603302951	0.139419457	10.9082	wild type
18	HBR507	3	0.060474992	0.023915149	2.6915	flp-11
18	LSC882	3	0.474859103	0.042004452	21.5275	npr-11
18	wild type	3	0.576469908	0.136503863	9.9712	wild type
19	HBR507	3	0.169944887	0.057937428	3.5338	flp-11
19	LSC882	3	0.541200694	0.065997888	17.87333333	npr-11
19	wild type	3	0.614052045	0.194790739	8.167857143	wild type
20	HBR507	3	0.739737398	0.165679493	17.15525	flp-11
20	LSC882	3	0.640797156	0.152755713	11.6784	npr-11
20	wild type	3	0.626078519	0.127203806	13.1628	wild type
21	HBR507	3	0.70942417	0.189200439	12.904	flp-11
21	LSC882	3	0.055132075	0.03497441	1.668333333	npr-11
22	HBR507	3	0.358471315	0.03457456	16.1615	flp-11
22	LSC882	3	0.043011624	0.031740658	1.416	npr-11
23	LSC882	3	0.503050283	0.10333354	9.7962	npr-11
23	wild type	3	0.390216747	0.068257056	9.37525	wild type
24	HBR507	3	0.675499798	0.260439274	7.992888889	flp-11
24	LSC882	3	0.017903855	0.010916316	1.67	npr-11
24	wild type	3	0.020787888	0.011028155	1.925	wild type
25	HBR507	3	0.213059558	0.122244407	2.214777778	flp-11
25	LSC882	3	0.80710775	0.112000896	37.359	npr-11
25	wild type	3	0.62810255	0.241131711	7.004111111	wild type
26	HBR507	3	0.495233196	0.151791135	6.463571429	flp-11
26	LSC882	3	0.556410747	0.27252907	4.602583333	npr-11
26	wild type	3	0.035041141	0.010918103	3.326	wild type
27	HBR507	3	0.681720054	0.244424076	8.763	flp-11
27	LSC882	3	0.865088791	0.207943439	30.83666667	npr-11
27	wild type	3	0.343815865	0.047940937	10.92933333	wild type
28	HBR507	3	0.308436703	0.127210279	3.506	flp-11
28	LSC882	3	0.0429059	0.029966138	1.496	npr-11
28	wild type	3	0.623741031	0.202569742	8.183571429	wild type
29	HBR507	3	0.759444208	0.47776026	6.608	flp-11
29	wild type	3	0.158701393	0.026269127	7.181	wild type
30	HBR507	3	0.582482007	0.130986063	10.6508	flp-11
23	HBR507	3	0	0	0	flp-11
21	wild type	3	0	0	0	wild type
22	wild type	3	0	0	0	wild type
3	wild type	3	0	0	0	wild type
30	wild type	3	0	0	0	wild type
1	HBR507	4	0.188870059	0.081401186	2.8605	flp-11
1	LSC882	4	0.048816793	0.011422697	4.493	npr-11
1	wild type	4	0.313598927	0.096119958	4.753166667	wild type
1	VC40069	4	0.450688342	0.182934266	4.485	dmsr-8
2	HBR507	4	0.792721833	0.173913043	21.9905	flp-11
2	LSC882	4	0.036132341	0.034550072	1.085	npr-11
2	wild type	4	0.052035153	0.034851706	1.575	wild type
2	RB1990	4	0.245903245	0.057717559	5.64975	flp-7
3	HBR507	4	0.565114683	0.232137054	5.5978	flp-11
3	wild type	4	0.376487031	0.229446857	2.631615385	wild type
3	RB1990	4	0.016757251	0.011212396	1.52	flp-7
4	HBR507	4	0.843962128	0.162022035	33.3825	flp-11
4	LSC882	4	0.712195369	0.387296669	6.389363636	npr-11
4	wild type	4	0.08034947	0.035939765	2.431	wild type
4	RB1990	4	0.012872278	0.011145414	1.17	flp-7
5	HBR507	4	0.603413765	0.225994375	6.732555556	flp-11
5	LSC882	4	0.017284744	0.011274847	1.56	npr-11
5	wild type	4	0.248011918	0.058264872	5.6605	wild type
5	RB1990	4	0.057455225	0.03497278	1.743	flp-7
6	HBR507	4	0.454842018	0.200132087	4.1689	flp-11
6	LSC882	4	0.194086579	0.061248239	3.932	npr-11
6	wild type	4	0.07766969	0.023754662	3.545	wild type
6	RB1990	4	0.138356296	0.049697467	3.231	flp-7
7	HBR507	4	0.663965553	0.088983805	22.205	flp-11
7	wild type	4	0.691162064	0.285133835	7.84875	wild type
7	RB1990	4	0.039328646	0.022586875	1.8125	flp-7
8	HBR507	4	0.375965552	0.122904047	4.902	flp-11
8	LSC882	4	0.016068559	0.011109506	1.47	npr-11
8	wild type	4	0.200126284	0.069245364	3.6132	wild type
8	RB1990	4	0.097481607	0.048235195	2.23925	flp-7
9	HBR507	4	0.323121185	0.15234381	3.1335	flp-11
9	LSC882	4	0.414893384	0.130956167	5.414714286	npr-11
9	wild type	4	0.640042047	0.084645336	21.0065	wild type
9	RB1990	4	0.154964852	0.076319371	2.402833333	flp-7
10	HBR507	4	0.715667991	0.221799747	11.34814286	flp-11
10	LSC882	4	0.116613682	0.037357109	3.533666667	npr-11
10	wild type	4	0.796839606	0.696864111	5.628384615	wild type
10	RB1990	4	0.017246948	0.016432233	1.068	flp-7
11	LSC882	4	0.197049746	0.123113962	1.993333333	npr-11
11	wild type	4	0.178704691	0.088504713	2.4585	wild type
11	RB1990	4	0.542977148	0.145493344	8.165833333	flp-7
12	HBR507	4	0.263975155	0.04472872	8.018333333	flp-11
12	LSC882	4	0.061431091	0.023346485	2.8035	npr-11
12	wild type	4	0.555472397	0.132919805	9.401	wild type
12	RB1990	4	0.045417083	0.034535157	1.377666667	flp-7
13	HBR507	4	0.59897124	0.172333145	8.666857143	flp-11
13	LSC882	4	0.060021749	0.051801841	1.232666667	npr-11
13	wild type	4	0.93495935	0.133404482	107.755	wild type
13	RB1990	4	0.112193729	0.059581263	2.121	flp-7
14	HBR507	4	0.697417913	0.219370407	10.50683333	flp-11
14	LSC882	4	0.128795869	0.088275723	1.674714286	npr-11
14	RB1990	4	0.02507224	0.022285116	1.154	flp-7
15	HBR507	4	0.623393047	0.096632362	17.12975	flp-11
15	LSC882	4	0.080610258	0.023537719	3.725	npr-11
15	wild type	4	0.153546638	0.076880694	2.3595	wild type
15	RB1990	4	0.072988743	0.035097571	2.243333333	flp-7
16	HBR507	4	0.757374064	0.312751318	9.981	flp-11
16	LSC882	4	0.038833108	0.0232396	1.7385	npr-11
16	wild type	4	0.436672172	0.15740595	4.924625	wild type
16	RB1990	4	0.428120324	0.038478558	19.4555	flp-7
17	HBR507	4	0.819731686	0.153444837	29.63466667	flp-11
17	LSC882	4	0.661765348	0.096749226	20.22266667	npr-11
17	wild type	4	0.723368141	0.251175141	10.41071429	wild type
17	RB1990	4	0.608834853	0.143234229	10.86657143	flp-7
18	HBR507	4	0.77101915	0.286409852	11.7565	flp-11
18	LSC882	4	0.072528059	0.046436897	1.684	npr-11
18	wild type	4	0.570034331	0.136876925	9.685833333	wild type
18	RB1990	4	0.151988368	0.052352595	3.4235	flp-7
19	HBR507	4	0.67205991	0.269052263	7.616875	flp-11
19	LSC882	4	0.355598721	0.067738057	8.1465	npr-11
19	wild type	4	0.077911318	0.035939765	2.351	wild type
19	RB1990	4	0.707276279	0.268435786	9.001	flp-7
20	HBR507	4	0.616887602	0.107323774	15.0032	flp-11
20	LSC882	4	0.159462214	0.06518055	2.9106	npr-11
20	wild type	4	0.610737081	0.224618149	6.985	wild type
20	RB1990	4	0.115668446	0.049671547	2.63325	flp-7
21	HBR507	4	0.673079451	0.368632708	5.585090909	flp-11
21	LSC882	4	0.134266711	0.033598387	4.616	npr-11
21	wild type	4	0.229556856	0.117568325	2.534307692	wild type
21	RB1990	4	0.636973199	0.247001674	7.103666667	flp-7
22	HBR507	4	0.237913317	0.116243588	2.685625	flp-11
22	LSC882	4	0.135374742	0.0255063	6.1385	npr-11
22	wild type	4	0.077686621	0.045538032	1.849666667	wild type
22	RB1990	4	0.027495305	0.011775373	2.401	flp-7
23	HBR507	4	0.572354191	0.021990104	60.863	flp-11
23	wild type	4	0.103203577	0.08004391	1.437714286	wild type
24	HBR507	4	0.741689413	0.080356784	35.732	flp-11
24	LSC882	4	0.096631726	0.061264749	1.746	npr-11
24	wild type	4	0.553243176	0.145648744	8.502333333	wild type
24	RB1990	4	0.626191996	0.196018034	8.546	flp-7
25	HBR507	4	0.851097402	0.419086392	13.63871429	flp-11
25	LSC882	4	0.387920062	0.106253795	5.964714286	npr-11
25	wild type	4	0.61470891	0.079346187	20.10733333	wild type
25	RB1990	4	0.068943649	0.04865233	1.522	flp-7
26	HBR507	4	0.71717679	0.164419599	15.4226	flp-11
26	LSC882	4	0.046615374	0.036461308	1.341	npr-11
26	wild type	4	0.352979232	0.130419661	4.183	wild type
27	HBR507	4	0.605651619	0.238593887	6.437	flp-11
27	RB1990	4	0.382930164	0.17867672	3.4731	flp-7
28	HBR507	4	0.840505943	0.191094974	27.577	flp-11
28	LSC882	4	0.066581377	0.011815582	6.037	npr-11
28	RB1990	4	0.507784216	0.068313788	15.10133333	flp-7
29	HBR507	4	0.466263566	0.167521725	5.21475	flp-11
29	LSC882	4	0.671870733	0.138715495	14.761	npr-11
29	RB1990	4	0.272832327	0.084530854	4.4386	flp-7
30	HBR507	4	0.651120069	0.150443809	12.4054	flp-11
30	LSC882	4	0.544957898	0.148831671	8.046666667	npr-11
30	RB1990	4	0.133076032	0.050879581	3.017	flp-7
11	HBR507	4	0	0	0	flp-11
23	LSC882	4	0	0	0	npr-11
27	LSC882	4	0	0	0	npr-11
3	LSC882	4	0	0	0	npr-11
7	LSC882	4	0	0	0	npr-11
14	wild type	4	0	0	0	wild type
1	RB1990	4	0	0	0	flp-7
23	RB1990	4	0	0	0	flp-7
26	RB1990	4	0	0	0	flp-7
2	VC40069	4	0	0	0	dmsr-8
3	VC40069	4	0	0	0	dmsr-8
1	HBR507	5	0.624652312	0.236190251	7.046	flp-11
1	LSC882	5	0.536828759	0.094393053	12.27875	npr-11
1	wild type	5	0.41985663	0.17030295	4.249555556	wild type
1	RB1990	5	0.218934592	0.124204745	2.256777778	flp-7
2	HBR507	5	0.676084732	0.187652468	11.12283333	flp-11
2	LSC882	5	0.277162056	0.150911505	2.5408	npr-11
2	wild type	5	0.675194209	0.127489227	16.3054	wild type
2	RB1990	5	0.261336266	0.119113202	2.97025	flp-7
2	VC40069	5	0.5707712	0.126871352	10.48116667	dmsr-8
3	HBR507	5	0.748129484	0.305797038	9.713285714	flp-11
3	LSC882	5	0.18865289	0.063294344	3.6736	npr-11
3	wild type	5	0.036293199	0.02277593	1.6535	wild type
3	RB1990	5	0.0422586	0.034230554	1.289	flp-7
3	VC40069	5	0.136535781	0.03813931	4.146	dmsr-8
4	HBR507	5	0.713340188	0.24377503	10.208	flp-11
4	LSC882	5	0.012647908	0.011158473	1.148	npr-11
4	wild type	5	0.422011268	0.095377983	7.6552	wild type
4	RB1990	5	0.109212375	0.03724996	3.291333333	flp-7
4	VC40069	5	0.461992273	0.097040272	8.849	dmsr-8
5	HBR507	5	0.758812435	0.224709002	14.001	flp-11
5	LSC882	5	0.196331805	0.109194147	2.23725	npr-11
5	wild type	5	0.530476881	0.204406087	5.527333333	wild type
5	RB1990	5	0.295861292	0.094086022	4.465857143	flp-7
5	VC40069	5	0.044294121	0.023018138	2.0135	dmsr-8
6	HBR507	5	0.844851757	0.269723533	20.189	flp-11
6	LSC882	5	0.696578205	0.324476331	7.075222222	npr-11
6	wild type	5	0.348984099	0.107460854	4.988428571	wild type
6	RB1990	5	0.084871012	0.048353561	1.918	flp-7
7	HBR507	5	0.589813232	0.13190176	10.9014	flp-11
7	LSC882	5	0.036862503	0.022863414	1.674	npr-11
7	wild type	5	0.530818924	0.090884304	12.4485	wild type
7	RB1990	5	0.029254012	0.022012856	1.369	flp-7
7	VC40069	5	0.131922249	0.037569974	4.045	dmsr-8
8	HBR507	5	0.585159108	0.20510191	6.877375	flp-11
8	LSC882	5	0.239555502	0.100384329	3.138142857	npr-11
8	wild type	5	0.7262709	0.269936758	9.829142857	wild type
8	RB1990	5	0.022489328	0.022336635	1.03	flp-7
8	VC40069	5	0.300953414	0.043115218	9.985333333	dmsr-8
9	HBR507	5	0.730783967	0.355801542	7.629222222	flp-11
9	LSC882	5	0.488190105	0.043070032	22.1465	npr-11
9	RB1990	5	0.135888577	0.074968139	2.097666667	flp-7
9	VC40069	5	0.502123265	0.169315753	5.9565	dmsr-8
10	HBR507	5	0.501202757	0.108617731	9.251	flp-11
10	LSC882	5	0.142528804	0.011603486	14.325	npr-11
10	wild type	5	0.780426872	0.386415354	9.198111111	wild type
10	RB1990	5	0.316904246	0.159418442	2.9101	flp-7
10	VC40069	5	0.014871037	0.011198459	1.348	dmsr-8
11	HBR507	5	0.724702755	0.228110862	11.54016667	flp-11
11	LSC882	5	0.063959246	0.023509221	2.9065	npr-11
11	wild type	5	0.668102192	0.390243902	5.15825	wild type
11	RB1990	5	0.66204673	0.098964828	19.7948	flp-7
11	VC40069	5	0.613510176	0.047333917	33.536	dmsr-8
12	HBR507	5	0.042525716	0.023054489	1.9265	flp-11
12	LSC882	5	0.485277889	0.09486586	9.9382	npr-11
12	wild type	5	0.668052081	0.237360551	8.47875	wild type
12	RB1990	5	0.728323894	0.123724095	21.668	flp-7
12	VC40069	5	0.858146186	0.148235992	40.81	dmsr-8
13	HBR507	5	0.738662867	0.112023898	25.231	flp-11
13	LSC882	5	0.147963535	0.013000351	13.358	npr-11
13	wild type	5	0.316348801	0.096252567	4.8075	wild type
13	RB1990	5	0.021358559	0.011278916	1.935	flp-7
13	VC40069	5	0.029728984	0.0113776	2.693	dmsr-8
14	HBR507	5	0.568032795	0.217886021	6.035222222	flp-11
14	LSC882	5	0.726673343	0.381679389	6.9656	npr-11
14	wild type	5	0.48835736	0.108617731	8.7876	wild type
14	RB1990	5	0.142153259	0.076752843	2.159	flp-7
14	VC40069	5	0.820397569	0.352485019	12.959	dmsr-8
15	HBR507	5	0.441927379	0.036308184	21.81	flp-11
15	LSC882	5	0.20857167	0.026669867	9.8815	npr-11
15	wild type	5	0.573273406	0.176384619	7.616428571	wild type
15	RB1990	5	0.493988575	0.109392434	8.9242	flp-7
16	HBR507	5	0.436967056	0.059083031	13.13566667	flp-11
16	LSC882	5	0.671808698	0.141151229	14.5022	npr-11
16	wild type	5	0.154404273	0.060853902	3.0006	wild type
16	RB1990	5	0.120358897	0.05030877	2.71975	flp-7
16	VC40069	5	0.335692775	0.03715849	13.59925	dmsr-8
17	HBR507	5	0.53050022	0.0212576	53.154	flp-11
17	LSC882	5	0.528317626	0.143396587	7.811	npr-11
17	wild type	5	0.602040105	0.175048138	8.642285714	wild type
17	RB1990	5	0.85163667	0.24706609	23.2335	flp-7
17	VC40069	5	0.696275028	0.22688313	10.10411111	dmsr-8
18	HBR507	5	0.821486087	0.161818844	28.438	flp-11
18	wild type	5	0.149246699	0.02575859	6.8105	wild type
18	VC40069	5	0.256482426	0.052760008	6.53825	dmsr-8
19	HBR507	5	0.327385386	0.076895868	6.3298	flp-11
19	LSC882	5	0.765734904	0.177035018	18.4634	npr-11
19	wild type	5	0.656279024	0.349683695	5.460181818	wild type
19	RB1990	5	0.440914653	0.15036589	5.244777778	flp-7
19	VC40069	5	0.559168716	0.056167153	22.58333333	dmsr-8
20	HBR507	5	0.651906402	0.034122705	54.884	flp-11
20	LSC882	5	0.714551798	0.310719834	8.056333333	npr-11
20	wild type	5	0.75176816	0.378771937	7.995555556	wild type
20	RB1990	5	0.319686973	0.060146758	7.81275	flp-7
20	VC40069	5	0.12932125	0.049755204	2.9852	dmsr-8
21	HBR507	5	0.572954502	0.058123765	23.083	flp-11
21	LSC882	5	0.027343448	0.011344686	2.478	npr-11
21	wild type	5	0.195519453	0.063665881	3.8174	wild type
21	RB1990	5	0.200683486	0.068737026	3.6526	flp-7
21	VC40069	5	0.757088366	0.104684638	29.7725	dmsr-8
22	HBR507	5	0.788359649	0.124859533	29.8335	flp-11
22	LSC882	5	0.520161737	0.069260072	15.65166667	npr-11
22	wild type	5	0.778534923	0.223613596	15.7208	wild type
22	RB1990	5	0.387596558	0.107808963	5.870666667	flp-7
22	VC40069	5	0.638967692	0.101719052	17.39925	dmsr-8
23	HBR507	5	0.821775602	0.300553018	15.3414	flp-11
23	LSC882	5	0.52961886	0.213169114	5.281888889	npr-11
23	wild type	5	0.426679395	0.153112978	4.860625	wild type
23	RB1990	5	0.222190285	0.113707431	2.51225	flp-7
23	VC40069	5	0.155772397	0.052359448	3.524	dmsr-8
24	HBR507	5	0.440784081	0.05297639	14.87866667	flp-11
24	LSC882	5	0.715891977	0.197550375	12.75516667	npr-11
24	wild type	5	0.701192841	0.217944061	10.76716667	wild type
24	VC40069	5	0.574362152	0.051988563	25.956	dmsr-8
25	HBR507	5	0.69934895	0.395683453	5.878727273	flp-11
25	LSC882	5	0.455679912	0.232553633	3.599833333	npr-11
25	wild type	5	0.464531208	0.147340504	5.887875	wild type
25	RB1990	5	0.09721081	0.049196256	2.18875	flp-7
25	VC40069	5	0.542365511	0.086387491	13.719	dmsr-8
26	HBR507	5	0.591383956	0.054052593	26.7755	flp-11
26	LSC882	5	0.581429323	0.23097059	6.014111111	npr-11
26	wild type	5	0.702039937	0.137684153	17.11275	wild type
26	RB1990	5	0.731369405	0.145586897	18.70075	flp-7
26	VC40069	5	0.26330448	0.075610936	4.727	dmsr-8
27	HBR507	5	0.401505671	0.177010731	3.7899375	flp-11
27	wild type	5	0.573440536	0.251654629	5.342	wild type
27	RB1990	5	0.554455721	0.145888041	8.530142857	flp-7
27	VC40069	5	0.418995093	0.171210075	4.212111111	dmsr-8
28	HBR507	5	0.650520672	0.441905243	4.212214286	flp-11
28	LSC882	5	0.199726233	0.038581735	6.468666667	npr-11
28	wild type	5	0.648338073	0.242277408	7.609625	wild type
28	RB1990	5	0.054212626	0.035448423	1.617	flp-7
28	VC40069	5	0.59727191	0.095007363	15.61	dmsr-8
29	HBR507	5	0.724859688	0.274069144	9.612571429	flp-11
29	LSC882	5	0.344670624	0.135201366	3.890125	npr-11
29	wild type	5	0.737425209	0.208672426	13.4586	wild type
29	RB1990	5	0.237118587	0.073254707	4.243	flp-7
29	VC40069	5	0.629997749	0.091265857	18.65633333	dmsr-8
30	HBR507	5	0.661843134	0.070094277	27.9225	flp-11
30	LSC882	5	0.468853518	0.208467245	4.234333333	npr-11
30	wild type	5	0.756027078	0.073115449	42.3825	wild type
30	RB1990	5	0.342620581	0.066640011	7.821	flp-7
30	VC40069	5	0.16450167	0.037254585	5.285	dmsr-8
18	LSC882	5	0	0	0	npr-11
27	LSC882	5	0	0	0	npr-11
9	wild type	5	0	0	0	wild type
18	RB1990	5	0	0	0	flp-7
24	RB1990	5	0	0	0	flp-7
1	VC40069	5	0	0	0	dmsr-8
15	VC40069	5	0	0	0	dmsr-8
6	VC40069	5	0	0	0	dmsr-8
1	LSC1262	6	0.577274033	0.104531438	13.064	flp-34
1	wild type	6	0.0274596	0.022715141	1.243	wild type
1	RB1863	6	0.331404582	0.083055099	5.968	flp-12
2	LSC1262	6	0.427674457	0.126933469	5.887	flp-34
2	wild type	6	0.172676084	0.092868988	2.247428571	wild type
2	RB1863	6	0.278320591	0.136601654	2.823222222	flp-12
3	LSC1262	6	0.057866523	0.023367216	2.6285	flp-34
3	wild type	6	0.331380808	0.113354817	4.372285714	wild type
3	RB1863	6	0.422768555	0.172900697	4.236	flp-12
4	LSC1262	6	0.69941175	0.138010986	16.8596	flp-34
4	wild type	6	0.470073122	0.124872526	7.103666667	wild type
4	RB1863	6	0.655858495	0.190597205	9.999	flp-12
5	LSC1262	6	0.564690352	0.192543744	6.73725	flp-34
5	wild type	6	0.209710506	0.041642375	6.372333333	wild type
5	RB1863	6	0.153261683	0.104039327	1.73975	flp-12
6	LSC1262	6	0.555492814	0.17435923	7.167285714	flp-34
6	wild type	6	0.171467221	0.023323887	8.873	wild type
7	wild type	6	0.598247329	0.300677892	4.952454545	wild type
7	RB1863	6	0.070606597	0.035478187	2.141333333	flp-12
8	LSC1262	6	0.610509031	0.140528387	11.154	flp-34
8	wild type	6	0.461314688	0.208432023	4.108636364	wild type
8	RB1863	6	0.28878425	0.076806095	5.2866	flp-12
9	LSC1262	6	0.231929397	0.042874293	7.043	flp-34
9	wild type	6	0.023785916	0.011285535	2.159	wild type
9	RB1863	6	0.126722793	0.06292791	2.306	flp-12
10	LSC1262	6	0.349251565	0.101406165	5.2925	flp-34
10	wild type	6	0.386112433	0.162206002	3.877555556	wild type
10	RB1863	6	0.025997296	0.022571835	1.1825	flp-12
11	LSC1262	6	0.85127451	0.219731927	26.049	flp-34
11	wild type	6	0.133207852	0.023602998	6.511	wild type
11	RB1863	6	0.197023326	0.094361242	2.600285714	flp-12
12	LSC1262	6	0.168265221	0.052776715	3.83325	flp-34
12	wild type	6	0.14071554	0.038315155	4.274	wild type
12	RB1863	6	0.094150937	0.035497497	2.928	flp-12
13	LSC1262	6	0.322006402	0.144529556	3.286111111	flp-34
13	wild type	6	0.565628062	0.220636905	5.901888889	wild type
13	RB1863	6	0.08396034	0.047893294	1.91375	flp-12
14	LSC1262	6	0.15001062	0.037483601	4.708333333	flp-34
14	wild type	6	0.102636535	0.063211924	1.8094	wild type
14	RB1863	6	0.105077907	0.049009998	2.39575	flp-12
15	LSC1262	6	0.730266363	0.207272297	13.06185714	flp-34
15	wild type	6	0.226558971	0.08343415	3.510833333	wild type
15	RB1863	6	0.26518662	0.089874176	4.0155	flp-12
16	LSC1262	6	0.080276705	0.023322255	3.7425	flp-34
16	wild type	6	0.125412613	0.062487502	2.2948	wild type
16	RB1863	6	0.55162258	0.170927649	7.197571429	flp-12
17	LSC1262	6	0.436323602	0.079316294	9.75925	flp-34
17	wild type	6	0.515829816	0.13766204	7.739166667	wild type
17	RB1863	6	0.031432401	0.011159718	2.908	flp-12
18	LSC1262	6	0.90069447	0.54634857	16.601	flp-34
18	wild type	6	0.06604635	0.034916201	2.025333333	wild type
18	RB1863	6	0.536839838	0.209224475	5.539888889	flp-12
19	LSC1262	6	0.699338974	0.111226457	20.91233333	flp-34
19	wild type	6	0.033514886	0.022451981	1.5445	wild type
19	RB1863	6	0.407173689	0.166321703	4.129555556	flp-12
20	LSC1262	6	0.596767884	0.300293364	4.928384615	flp-34
20	wild type	6	0.192943626	0.067883132	3.5218	wild type
21	wild type	6	0.077800253	0.036155904	2.333333333	wild type
21	RB1863	6	0.14555295	0.078039644	2.182833333	flp-12
22	LSC1262	6	0.736125348	0.277469478	10.054	flp-34
22	wild type	6	0.420597673	0.078833268	9.20825	wild type
22	RB1863	6	0.346339723	0.193638108	2.736272727	flp-12
23	LSC1262	6	0.690025748	0.175988174	12.649	flp-34
23	wild type	6	0.091229951	0.073742687	1.361333333	wild type
23	RB1863	6	0.258560844	0.04501463	7.747	flp-12
24	LSC1262	6	0.093020402	0.086092389	1.191285714	flp-34
24	wild type	6	0.705905129	0.28899878	8.305444444	wild type
24	RB1863	6	0.165677526	0.064903035	3.0596	flp-12
25	LSC1262	6	0.837510748	0.341394026	15.09766667	flp-34
25	wild type	6	0.615131176	0.173525754	9.210666667	wild type
25	RB1863	6	0.117572889	0.037602467	3.543333333	flp-12
26	LSC1262	6	0.484659392	0.188869302	4.979444444	flp-34
26	wild type	6	0.673484672	0.148938072	13.849	wild type
26	RB1863	6	0.582308946	0.361738411	3.853928571	flp-12
27	LSC1262	6	0.30664331	0.031980556	13.829	flp-34
27	wild type	6	0.711611416	0.286748629	8.60525	wild type
27	RB1863	6	0.523762338	0.163192036	6.73925	flp-12
28	wild type	6	0.289264544	0.139000432	2.928	wild type
28	RB1863	6	0.441694362	0.141248638	5.601	flp-12
29	RB1863	6	0.420695785	0.118021952	6.153166667	flp-12
30	RB1863	6	0.542608907	0.168739755	7.030428571	flp-12
21	LSC1262	6	0	0	0	flp-34
28	LSC1262	6	0	0	0	flp-34
7	LSC1262	6	0	0	0	flp-34
29	wild type	6	0	0	0	wild type
20	RB1863	6	0	0	0	flp-12
6	RB1863	6	0	0	0	flp-12
1	LSC1262	7	0.637330786	0.389128352	4.516076923	flp-34
1	wild type	7	0.759250145	0.371678127	8.485	wild type
1	RB1863	7	0.546290529	0.116349421	10.3486	flp-12
2	LSC1262	7	0.119607908	0.062833015	2.1622	flp-34
2	wild type	7	0.735697889	0.168970295	16.4736	wild type
2	RB1863	7	0.101960187	0.048478385	2.342	flp-12
3	LSC1262	7	0.490332883	0.147197981	6.535857143	flp-34
3	wild type	7	0.730195993	0.404694456	6.6875	wild type
3	RB1863	7	0.625891914	0.228076177	7.335375	flp-12
4	LSC1262	7	0.343685004	0.134138162	3.903875	flp-34
4	wild type	7	0.815480078	0.393313668	11.2365	wild type
4	RB1863	7	0.064317278	0.047226617	1.4555	flp-12
5	LSC1262	7	0.58561686	0.123928023	11.4036	flp-34
5	wild type	7	0.770074519	0.373064727	8.977625	wild type
5	RB1863	7	0.579316463	0.225948986	6.094666667	flp-12
6	LSC1262	7	0.187599679	0.081233669	2.842666667	flp-34
6	wild type	7	0.014519136	0.011127679	1.324	wild type
6	RB1863	7	0.581406514	0.183511492	7.56875	flp-12
7	LSC1262	7	0.744581001	0.196718732	14.8188	flp-34
7	wild type	7	0.52649472	0.130938612	8.491833333	wild type
7	RB1863	7	0.02657727	0.022583049	1.209	flp-12
8	LSC1262	7	0.057950914	0.035333608	1.741	flp-34
8	wild type	7	0.757607786	0.345378405	9.049625	wild type
8	RB1863	7	0.719256425	0.456916575	5.607083333	flp-12
9	LSC1262	7	0.411461853	0.164024057	4.262333333	flp-34
9	wild type	7	0.663407779	0.20874959	9.441714286	wild type
9	RB1863	7	0.229168041	0.156916449	1.894636364	flp-12
10	LSC1262	7	0.494308804	0.148361663	6.588571429	flp-34
10	wild type	7	0.615076287	0.335908633	4.757	wild type
10	RB1863	7	0.064592739	0.039670471	1.740666667	flp-12
11	LSC1262	7	0.043886869	0.023182493	1.98	flp-34
11	wild type	7	0.576194956	0.161845969	8.400428571	wild type
11	RB1863	7	0.358491819	0.172562554	3.2384	flp-12
12	LSC1262	7	0.87142487	0.23252209	29.148	flp-34
12	wild type	7	0.466169325	0.248807796	3.50975	wild type
12	RB1863	7	0.567020582	0.204561727	6.401875	flp-12
13	LSC1262	7	0.778243798	0.223563604	15.6978	flp-34
13	wild type	7	0.840139522	0.537092984	9.785	wild type
13	RB1863	7	0.272162162	0.059413294	6.29375	flp-12
14	LSC1262	7	0.750615818	0.220477996	13.6516	flp-34
14	wild type	7	0.475574177	0.250972519	3.613333333	wild type
14	RB1863	7	0.767836534	0.366718279	9.018666667	flp-12
15	LSC1262	7	0.10624456	0.073033571	1.627666667	flp-34
15	wild type	7	0.367260147	0.174125022	3.3334	wild type
15	RB1863	7	0.041788647	0.022971343	1.8985	flp-12
16	LSC1262	7	0.642420602	0.088404302	20.32233333	flp-34
16	wild type	7	0.666993545	0.257311948	7.784111111	wild type
16	RB1863	7	0.540867101	0.094239604	12.50025	flp-12
17	LSC1262	7	0.547308979	0.223197679	5.416777778	flp-34
17	wild type	7	0.444571841	0.113780436	7.034714286	wild type
17	RB1863	7	0.190730346	0.08175835	2.882666667	flp-12
18	LSC1262	7	0.670931075	0.304785126	6.689555556	flp-34
18	wild type	7	0.801365403	0.307329816	13.12716667	wild type
18	RB1863	7	0.578525588	0.18157765	7.559428571	flp-12
19	LSC1262	7	0.731149679	0.292666611	9.292285714	flp-34
19	wild type	7	0.337390195	0.149330502	3.409777778	wild type
19	RB1863	7	0.401402767	0.170914201	3.923444444	flp-12
20	LSC1262	7	0.828429883	0.204304004	23.634	flp-34
20	wild type	7	0.676068351	0.181587071	11.4935	wild type
20	RB1863	7	0.556985276	0.135937288	9.248833333	flp-12
21	LSC1262	7	0.571091787	0.259268862	5.1356	flp-34
21	wild type	7	0.084947581	0.066674816	1.392333333	wild type
21	RB1863	7	0.431820458	0.09791634	7.7618	flp-12
22	LSC1262	7	0.70765781	0.131790506	18.3674	flp-34
22	wild type	7	0.770910082	0.285456016	11.7885	wild type
22	RB1863	7	0.876201481	0.330387379	21.42225	flp-12
23	LSC1262	7	0.399828175	0.223085646	2.98625	flp-34
23	wild type	7	0.714133074	0.339789331	7.352	wild type
23	RB1863	7	0.456560742	0.07460877	11.2605	flp-12
24	LSC1262	7	0.675002511	0.412031314	5.04075	flp-34
24	wild type	7	0.647640591	0.298596596	6.1555	wild type
24	RB1863	7	0.397082907	0.072920844	9.03175	flp-12
25	LSC1262	7	0.286251898	0.015416872	26.014	flp-34
25	wild type	7	0.470066408	0.112726863	7.868833333	wild type
25	RB1863	7	0.731347207	0.244618395	11.12866667	flp-12
26	LSC1262	7	0.662403495	0.311375588	6.301444444	flp-34
26	wild type	7	0.123366165	0.037493907	3.753333333	wild type
27	LSC1262	7	0.257145399	0.119767651	2.89025	flp-34
27	wild type	7	0.388372521	0.123836818	5.127571429	wild type
27	RB1863	7	0.715392329	0.107578936	23.36525	flp-12
28	LSC1262	7	0.509781983	0.203385234	5.113	flp-34
28	wild type	7	0.635735506	0.370713624	4.707833333	wild type
29	LSC1262	7	0.674799642	0.24714896	8.395857143	flp-34
29	wild type	7	0.725564817	0.319705871	8.269625	wild type
29	RB1863	7	0.713334115	0.116914623	21.28375	flp-12
30	LSC1262	7	0.619308209	0.210951391	7.711714286	flp-34
30	wild type	7	0.85553122	0.343249428	17.2525	wild type
30	RB1863	7	0.031922758	0.023140649	1.425	flp-12
26	RB1863	7	0	0	0	flp-12
28	RB1863	7	0	0	0	flp-12
1	LSC1262	8	0.65010522	0.131894801	14.087	flp-34
1	wild type	8	0.528820707	0.349593306	3.2104	wild type
1	RB1863	8	0.690801728	0.403689097	5.534384615	flp-12
2	LSC1262	8	0.622960517	0.256732086	6.435666667	flp-34
2	wild type	8	0.249741991	0.162702639	2.045909091	wild type
2	RB1863	8	0.041270688	0.034780996	1.237666667	flp-12
3	LSC1262	8	0.407158585	0.293670536	2.338647059	flp-34
3	wild type	8	0.872488088	0.162469537	42.115	wild type
3	RB1863	8	0.472995518	0.248292986	3.61475	flp-12
4	LSC1262	8	0.511607345	0.375317364	2.791058824	flp-34
4	wild type	8	0.460602572	0.090440445	9.4418	wild type
4	RB1863	8	0.013952921	0.011239365	1.259	flp-12
5	LSC1262	8	0.685211879	0.376376125	5.783416667	flp-34
5	wild type	8	0.08917921	0.05996498	1.6328	wild type
5	RB1863	8	0.182087717	0.080554213	2.763666667	flp-12
6	LSC1262	8	0.361704243	0.138449025	4.093	flp-34
6	wild type	8	0.738754497	0.421088092	6.7155	wild type
7	LSC1262	8	0.65214163	0.382299532	4.903833333	flp-34
7	wild type	8	0.54325423	0.216486662	5.494111111	wild type
7	RB1863	8	0.431508887	0.213219616	3.559909091	flp-12
8	LSC1262	8	0.673972868	0.362689175	5.699727273	flp-34
8	wild type	8	0.656273096	0.249298847	7.658625	wild type
8	RB1863	8	0.522932471	0.22912132	4.7841	flp-12
9	LSC1262	8	0.480528284	0.231510713	3.995636364	flp-34
9	wild type	8	0.316676542	0.1083843	4.275857143	wild type
9	RB1863	8	0.188980148	0.09182616	2.537571429	flp-12
10	LSC1262	8	0.648870781	0.300090027	6.158	flp-34
10	wild type	8	0.547256098	0.172036668	7.026142857	wild type
10	RB1863	8	0.077055527	0.059414176	1.4052	flp-12
11	LSC1262	8	0.440875401	0.274128175	2.876428571	flp-34
11	wild type	8	0.029757709	0.022701991	1.351	wild type
11	RB1863	8	0.60909879	0.216374111	7.201375	flp-12
12	LSC1262	8	0.22784422	0.113468739	2.6005	flp-34
12	wild type	8	0.137110236	0.103171226	1.540125	wild type
13	LSC1262	8	0.709091351	0.166986725	14.597	flp-34
13	wild type	8	0.052790299	0.011171062	4.989	wild type
13	RB1863	8	0.051854622	0.034805207	1.571333333	flp-12
14	LSC1262	8	0.250466468	0.157374422	2.123363636	flp-34
14	wild type	8	0.387809168	0.107737336	5.879833333	wild type
14	RB1863	8	0.373909396	0.117245076	5.093714286	flp-12
15	LSC1262	8	0.483986315	0.085550518	10.9635	flp-34
15	wild type	8	0.390653178	0.198505793	3.229636364	wild type
15	RB1863	8	0.650133437	0.15503876	11.9856	flp-12
16	LSC1262	8	0.238619469	0.108481721	2.889	flp-34
16	wild type	8	0.529712915	0.195264828	5.768375	wild type
16	RB1863	8	0.067829759	0.035762821	2.034666667	flp-12
17	LSC1262	8	0.110600445	0.016669445	7.46	flp-34
17	wild type	8	0.671465802	0.246791708	8.281571429	wild type
17	RB1863	8	0.789658446	0.209929674	17.883	flp-12
18	LSC1262	8	0.245433683	0.151375452	2.148727273	flp-34
18	wild type	8	0.602417077	0.305498982	4.95975	wild type
19	LSC1262	8	0.568911772	0.135413281	9.7458	flp-34
19	wild type	8	0.609701141	0.229772812	6.798625	wild type
19	RB1863	8	0.558672868	0.07284736	17.37733333	flp-12
20	LSC1262	8	0.58662008	0.243581624	5.8259	flp-34
20	wild type	8	0.018995361	0.011231538	1.724	wild type
20	RB1863	8	0.148507429	0.065700432	2.6546	flp-12
21	LSC1262	8	0.408667568	0.145161583	4.760875	flp-34
21	wild type	8	0.512033158	0.205498219	5.106222222	wild type
21	RB1863	8	0.277605801	0.071898996	5.3448	flp-12
22	LSC1262	8	0.611477123	0.271511083	5.796636364	flp-34
22	wild type	8	0.670353569	0.199920032	10.17183333	wild type
22	RB1863	8	0.172559938	0.108979948	1.913625	flp-12
23	LSC1262	8	0.577006783	0.09990509	13.654	flp-34
23	wild type	8	0.519504822	0.2808568	3.8496	wild type
23	RB1863	8	0.064813276	0.02538651	2.73	flp-12
24	LSC1262	8	0.412738877	0.111715795	6.291142857	flp-34
24	wild type	8	0.183275382	0.113528318	1.976625	wild type
24	RB1863	8	0.038408902	0.023331234	1.712	flp-12
25	LSC1262	8	0.434559724	0.22063543	3.483272727	flp-34
25	wild type	8	0.605786855	0.166057788	9.254	wild type
25	RB1863	8	0.481975056	0.082453826	11.284	flp-12
26	LSC1262	8	0.667545295	0.243020748	8.262375	flp-34
26	wild type	8	0.373495251	0.153593316	3.8814	wild type
26	RB1863	8	0.010409837	0.01019316	1.032	flp-12
27	LSC1262	8	0.537792284	0.300988632	3.865692308	flp-34
27	wild type	8	0.439766438	0.080482897	9.75325	wild type
28	LSC1262	8	0.255707265	0.102484518	3.352285714	flp-34
28	wild type	8	0.463241375	0.274394749	3.145230769	wild type
29	LSC1262	8	0.402997815	0.171575636	3.934333333	flp-34
29	wild type	8	0.279798201	0.152281172	2.5512	wild type
29	RB1863	8	0.78369306	0.648538472	5.5865	flp-12
30	wild type	8	0.378033245	0.198212781	3.066416667	wild type
30	RB1863	8	0.439748466	0.189171011	4.149222222	flp-12
30	LSC1262	8	0	0	0	flp-34
12	RB1863	8	0	0	0	flp-12
18	RB1863	8	0	0	0	flp-12
27	RB1863	8	0	0	0	flp-12
28	RB1863	8	0	0	0	flp-12
6	RB1863	8	0	0	0	flp-12
1	LSC1262	9	0.688611586	0.35653166	6.2026	flp-34
1	wild type	9	0.538600526	0.261065622	4.471363636	wild type
1	RB1863	9	0.170421943	0.088111549	2.3315	flp-12
2	LSC1262	9	0.509982861	0.227117874	4.5824	flp-34
2	wild type	9	0.191449548	0.068067959	3.4786	wild type
2	RB1863	9	0.100551052	0.035481963	3.150666667	flp-12
3	LSC1262	9	0.054321259	0.034925957	1.644666667	flp-34
3	wild type	9	0.356413216	0.101526278	5.454666667	wild type
4	LSC1262	9	0.088129594	0.035720239	2.705666667	flp-34
4	wild type	9	0.426918505	0.152233069	4.8935	wild type
4	RB1863	9	0.066789696	0.035524399	2.014666667	flp-12
5	LSC1262	9	0.029877423	0.011372812	2.708	flp-34
5	wild type	9	0.637182494	0.336465668	5.219571429	wild type
5	RB1863	9	0.24011538	0.086600081	3.648833333	flp-12
6	LSC1262	9	0.683347694	0.313982696	6.873111111	flp-34
6	wild type	9	0.590578568	0.223558051	6.452333333	wild type
7	LSC1262	9	0.278217228	0.136044139	2.833333333	flp-34
7	wild type	9	0.403203671	0.128775893	5.246428571	wild type
7	RB1863	9	0.082018997	0.035844007	2.492666667	flp-12
8	LSC1262	9	0.357619168	0.136812943	4.069125	flp-34
8	wild type	9	0.815551552	0.184272355	23.99475	wild type
9	LSC1262	9	0.039052129	0.034537542	1.176666667	flp-34
9	wild type	9	0.521100269	0.151893241	7.163714286	wild type
9	RB1863	9	0.208838621	0.097630371	2.703714286	flp-12
10	LSC1262	9	0.3117751	0.155610538	2.9112	flp-34
10	wild type	9	0.684312388	0.222356342	9.748714286	wild type
10	RB1863	9	0.237400487	0.072194868	4.312	flp-12
11	LSC1262	9	0.630118745	0.327283547	5.205181818	flp-34
11	wild type	9	0.623208603	0.131154421	12.611	wild type
11	RB1863	9	0.553359684	0.241791189	5.124	flp-12
12	LSC1262	9	0.231369333	0.07208558	4.1758	flp-34
12	wild type	9	0.701445542	0.221255255	10.61883333	wild type
12	RB1863	9	0.36944973	0.191874967	3.053636364	flp-12
13	LSC1262	9	0.047119369	0.023380328	2.115	flp-34
13	wild type	9	0.478376139	0.211774672	4.3305	wild type
13	RB1863	9	0.454521588	0.120322464	6.925166667	flp-12
14	LSC1262	9	0.553133225	0.190757785	6.488875	flp-34
14	wild type	9	0.703365876	0.219901045	10.78283333	wild type
14	RB1863	9	0.255797039	0.116698029	2.945375	flp-12
15	LSC1262	9	0.143018618	0.101458465	1.644875	flp-34
15	wild type	9	0.561461472	0.147242877	8.695166667	wild type
15	RB1863	9	0.341653511	0.150918085	3.438666667	flp-12
16	LSC1262	9	0.483502496	0.14592386	6.415111111	flp-34
16	wild type	9	0.416731728	0.167320456	4.270111111	wild type
16	RB1863	9	0.718365062	0.172875789	14.7545	flp-12
17	LSC1262	9	0.026879251	0.023027679	1.1995	flp-34
17	wild type	9	0.605902449	0.141187101	10.8894	wild type
18	wild type	9	0.330938628	0.133593841	3.7025	wild type
18	RB1863	9	0.049606519	0.035235668	1.481333333	flp-12
19	LSC1262	9	0.012341963	0.011288338	1.107	flp-34
19	wild type	9	0.503098447	0.112351976	9.0116	wild type
19	RB1863	9	0.514895585	0.136168226	7.794857143	flp-12
20	LSC1262	9	0.128872141	0.026137299	5.66	flp-34
20	wild type	9	0.368367411	0.0998087	5.843166667	wild type
20	RB1863	9	0.469611895	0.359940716	2.459882353	flp-12
21	LSC1262	9	0.015099794	0.011289612	1.358	flp-34
21	wild type	9	0.075653968	0.036204337	2.260666667	wild type
21	RB1863	9	0.553827302	0.177187154	7.0055	flp-12
22	LSC1262	9	0.543632669	0.220448834	5.4036	flp-34
22	wild type	9	0.714508339	0.154852696	16.162	wild type
22	RB1863	9	0.494498863	0.106587082	9.1778	flp-12
23	LSC1262	9	0.527621402	0.151400454	7.377428571	flp-34
23	wild type	9	0.057593213	0.046044756	1.32725	wild type
23	RB1863	9	0.593894944	0.19035382	7.682625	flp-12
24	LSC1262	9	0.171262123	0.133136292	1.5522	flp-34
24	wild type	9	0.259339096	0.086020272	4.0705	wild type
24	RB1863	9	0.312619631	0.259033804	1.75575	flp-12
25	LSC1262	9	0.462924235	0.126976065	6.788166667	flp-34
25	wild type	9	0.138764567	0.087866844	1.833714286	wild type
25	RB1863	9	0.456435068	0.129001345	6.509285714	flp-12
26	LSC1262	9	0.578481444	0.286622544	4.788090909	flp-34
26	wild type	9	0.066176972	0.024352824	2.91	wild type
26	RB1863	9	0.520565463	0.125028652	8.684333333	flp-12
27	LSC1262	9	0.46586154	0.261136378	3.339916667	flp-34
27	wild type	9	0.405139407	0.093474168	7.286142857	wild type
27	RB1863	9	0.606164613	0.227098532	6.777375	flp-12
28	LSC1262	9	0.733187182	0.443048171	6.202363636	flp-34
28	wild type	9	0.759203853	0.396545647	7.950888889	wild type
28	RB1863	9	0.142110564	0.104355539	1.587375	flp-12
29	LSC1262	9	0.693540704	0.180733779	12.5216	flp-34
29	RB1863	9	0.06627873	0.024062177	2.95	flp-12
30	LSC1262	9	0.407244436	0.161377084	4.257333333	flp-34
30	RB1863	9	0.042880625	0.023052098	1.9435	flp-12
18	LSC1262	9	0	0	0	flp-34
17	RB1863	9	0	0	0	flp-12
3	RB1863	9	0	0	0	flp-12
6	RB1863	9	0	0	0	flp-12
8	RB1863	9	0	0	0	flp-12
1	LSC1262	10	0.485699853	0.125389229	7.531666667	flp-34
1	wild type	10	0.16267552	0.105386571	1.8435	wild type
1	RB1863	10	0.078571354	0.022522776	3.786	flp-12
2	LSC1262	10	0.014863859	0.011276627	1.338	flp-34
2	wild type	10	0.158893805	0.10521332	1.7955	wild type
3	LSC1262	10	0.018634025	0.011349578	1.673	flp-34
3	wild type	10	0.202341192	0.082911865	3.0595	wild type
3	RB1863	10	0.237732399	0.128520021	2.426666667	flp-12
4	LSC1262	10	0.159664614	0.053002597	3.58475	flp-34
4	wild type	10	0.227460237	0.085665334	3.437	wild type
4	RB1863	10	0.601044585	0.142816338	10.54883333	flp-12
5	wild type	10	0.058928552	0.034704549	1.804333333	wild type
5	RB1863	10	0.35351103	0.08582365	6.3714	flp-12
6	LSC1262	10	0.376873731	0.12131926	4.985285714	flp-34
6	wild type	10	0.263165994	0.134264232	2.660111111	wild type
6	RB1863	10	0.02240204	0.01133864	2.021	flp-12
7	LSC1262	10	0.08267529	0.06036606	1.493	flp-34
7	wild type	10	0.792097329	0.255167134	14.93116667	wild type
7	RB1863	10	0.638624572	0.213825335	8.264714286	flp-12
8	LSC1262	10	0.212902585	0.112143768	2.412	flp-34
8	wild type	10	0.014001652	0.011172685	1.271	wild type
8	RB1863	10	0.301999778	0.12733379	3.397875	flp-12
9	LSC1262	10	0.17258917	0.120525491	1.730666667	flp-34
9	wild type	10	0.491717913	0.121963118	7.932	wild type
9	RB1863	10	0.700765912	0.180251631	12.9922	flp-12
10	LSC1262	10	0.112973398	0.074882061	1.700833333	flp-34
10	wild type	10	0.287264364	0.077199809	5.2208	wild type
10	RB1863	10	0.035876622	0.011470915	3.244	flp-12
11	LSC1262	10	0.393037912	0.200722601	3.226090909	flp-34
11	RB1863	10	0.448114164	0.042413018	19.14433333	flp-12
12	LSC1262	10	0.362738699	0.165190961	3.4458	flp-34
12	RB1863	10	0.079204269	0.035339852	2.434	flp-12
13	LSC1262	10	0.048888104	0.023195398	2.216	flp-34
14	LSC1262	10	0.094580281	0.02437241	4.286	flp-34
14	RB1863	10	0.049357045	0.03453635	1.503333333	flp-12
15	LSC1262	10	0.098276835	0.036820207	2.96	flp-34
15	RB1863	10	0.706935193	0.212426978	11.3555	flp-12
16	LSC1262	10	0.57591034	0.204071221	6.6545	flp-34
16	wild type	10	0.529492481	0.11823126	9.518333333	wild type
16	RB1863	10	0.027266733	0.011298286	2.481	flp-12
17	LSC1262	10	0.196684927	0.148249976	1.651545455	flp-34
17	wild type	10	0.061858033	0.022208404	2.969	wild type
17	RB1863	10	0.105017307	0.037548813	3.125	flp-12
18	LSC1262	10	0.231885155	0.07041956	4.287	flp-34
18	wild type	10	0.505689774	0.157370563	6.500714286	wild type
18	RB1863	10	0.464722895	0.09968897	8.709	flp-12
19	LSC1262	10	0.664926332	0.280469943	7.075333333	flp-34
19	wild type	10	0.445869378	0.059189985	13.594	wild type
19	RB1863	10	0.741955236	0.122739547	23.426	flp-12
20	LSC1262	10	0.605206805	0.302871775	5.061454545	flp-34
20	wild type	10	0.360536331	0.017102788	32.966	wild type
21	LSC1262	10	0.482132976	0.131218836	7.095	flp-34
21	wild type	10	0.384599249	0.136341946	4.58375	wild type
21	RB1863	10	0.82819974	0.232991612	20.6905	flp-12
22	LSC1262	10	0.571062529	0.307652865	4.327416667	flp-34
22	wild type	10	0.390540759	0.123600664	5.184428571	wild type
22	RB1863	10	0.431825946	0.206150146	3.68675	flp-12
23	LSC1262	10	0.703765884	0.227998176	10.41985714	flp-34
23	wild type	10	0.090931964	0.023063794	4.337	wild type
23	RB1863	10	0.444667655	0.079070135	10.12675	flp-12
24	LSC1262	10	0.465112857	0.190464098	4.565444444	flp-34
24	wild type	10	0.065802549	0.034686893	2.030666667	wild type
24	RB1863	10	0.388024122	0.053360844	11.88233333	flp-12
25	LSC1262	10	0.430882091	0.17603912	4.300777778	flp-34
25	wild type	10	0.536491392	0.125630771	9.213166667	wild type
25	RB1863	10	0.083744986	0.046079764	1.9835	flp-12
26	LSC1262	10	0.095235471	0.07310565	1.439833333	flp-34
26	wild type	10	0.608544252	0.078721562	19.74766667	wild type
26	RB1863	10	0.10735763	0.071924336	1.672166667	flp-12
27	LSC1262	10	0.090920114	0.048503074	2.062	flp-34
27	wild type	10	0.710698322	0.22555543	10.89133333	wild type
27	RB1863	10	0.156614936	0.026174927	7.0945	flp-12
28	LSC1262	10	0.104672571	0.048671866	2.402	flp-34
28	RB1863	10	0.213743889	0.083650508	3.249833333	flp-12
29	LSC1262	10	0.147885983	0.118294975	1.467111111	flp-34
29	wild type	10	0.722662344	0.25734348	10.12542857	wild type
29	RB1863	10	0.826816524	0.182127246	26.21366667	flp-12
30	LSC1262	10	0.012870271	0.011298158	1.154	flp-34
30	RB1863	10	0.037247405	0.011545344	3.351	flp-12
5	LSC1262	10	0	0	0	flp-34
28	wild type	10	0	0	0	wild type
13	RB1863	10	0	0	0	flp-12
2	RB1863	10	0	0	0	flp-12
20	RB1863	10	0	0	0	flp-12
1	LSC923	11	0.275642294	0.075851816	5.0168	npr-22
1	wild type	11	0.566505529	0.153814602	8.496166667	wild type
1	RB1990	11	0.05460177	0.011700833	4.936	flp-7
1	VC40069	11	0.027276347	0.011371131	2.466	dmsr-8
2	LSC923	11	0.531810993	0.11411617	9.9538	npr-22
2	wild type	11	0.091996901	0.048763242	2.07775	wild type
2	RB1990	11	0.551972361	0.17356376	7.098285714	flp-7
2	VC40069	11	0.167216805	0.07797271	2.575166667	dmsr-8
3	LSC923	11	0.350876481	0.125095776	4.321	npr-22
3	wild type	11	0.384240863	0.070914442	8.7995	wild type
3	VC40069	11	0.119298284	0.037749619	3.588333333	dmsr-8
4	LSC923	11	0.013998049	0.011117287	1.277	npr-22
4	wild type	11	0.166636981	0.040074271	4.989666667	wild type
4	RB1990	11	0.207072648	0.055401662	4.71375	flp-7
4	VC40069	11	0.060832373	0.047193185	1.3725	dmsr-8
5	LSC923	11	0.66452585	0.222979645	8.883571429	npr-22
5	wild type	11	0.187933094	0.080249308	2.883833333	wild type
5	RB1990	11	0.527326915	0.27217056	4.099	flp-7
5	VC40069	11	0.060103216	0.023415091	2.731	dmsr-8
6	LSC923	11	0.135466163	0.062742342	2.4974	npr-22
6	wild type	11	0.206918733	0.068735136	3.7958	wild type
6	RB1990	11	0.19242402	0.065020351	3.6646	flp-7
6	VC40069	11	0.024855313	0.011283243	2.259	dmsr-8
7	LSC923	11	0.536246369	0.112248563	10.3014	npr-22
7	wild type	11	0.854227858	0.45620438	12.84516667	wild type
7	RB1990	11	0.028384568	0.011331958	2.578	flp-7
7	VC40069	11	0.251505459	0.058939675	5.701	dmsr-8
8	LSC923	11	0.089524956	0.024043952	4.0895	npr-22
8	wild type	11	0.165097426	0.066415175	2.9774	wild type
8	VC40069	11	0.188026804	0.05456356	4.244	dmsr-8
9	wild type	11	0.519137676	0.131024392	8.239666667	wild type
9	RB1990	11	0.580093209	0.237830981	5.808666667	flp-7
9	VC40069	11	0.014381909	0.01118143	1.305	dmsr-8
10	LSC923	11	0.141621931	0.076893502	2.145666667	npr-22
10	wild type	11	0.548941627	0.199884511	6.088555556	wild type
10	RB1990	11	0.203462916	0.055523167	4.6005	flp-7
10	VC40069	11	0.080134624	0.01139809	7.643	dmsr-8
11	LSC923	11	0.030330112	0.022756494	1.3745	npr-22
11	wild type	11	0.387855271	0.198649186	3.189545455	wild type
11	RB1990	11	0.131054226	0.07661661	1.9685	flp-7
11	VC40069	11	0.478114967	0.148244232	6.179875	dmsr-8
12	LSC923	11	0.092687103	0.072579475	1.4075	npr-22
12	wild type	11	0.544870528	0.33779708	3.544071429	wild type
12	VC40069	11	0.561410834	0.067997915	18.82466667	dmsr-8
13	LSC923	11	0.506507806	0.231539951	4.432818182	npr-22
13	wild type	11	0.506414436	0.223868902	4.583	wild type
13	VC40069	11	0.105567495	0.037154463	3.176666667	dmsr-8
14	LSC923	11	0.324145714	0.160560033	2.9871	npr-22
14	wild type	11	0.487682688	0.169246103	5.624444444	wild type
14	VC40069	11	0.049759124	0.023149756	2.262	dmsr-8
15	LSC923	11	0.12372993	0.073933509	1.909833333	npr-22
15	wild type	11	0.026255796	0.022620596	1.192	wild type
15	RB1990	11	0.12378959	0.062863034	2.2474	flp-7
15	VC40069	11	0.757051168	0.086475268	36.0345	dmsr-8
16	LSC923	11	0.215984302	0.121758188	2.262555556	npr-22
16	wild type	11	0.59054236	0.193450325	7.455428571	wild type
16	RB1990	11	0.080734729	0.011914975	7.371	flp-7
16	VC40069	11	0.072888824	0.039358844	1.9975	dmsr-8
17	LSC923	11	0.213251304	0.070960234	3.8198	npr-22
17	wild type	11	0.316385118	0.080914005	5.7198	wild type
17	RB1990	11	0.583131126	0.127090641	11.0066	flp-7
17	VC40069	11	0.445968639	0.170496524	4.721222222	dmsr-8
18	LSC923	11	0.389117347	0.23336385	2.729538462	npr-22
18	wild type	11	0.054042934	0.021747404	2.627	wild type
18	RB1990	11	0.359257775	0.086861352	6.455	flp-7
19	LSC923	11	0.499280834	0.215439856	4.628333333	npr-22
19	wild type	11	0.714842588	0.223488658	11.21683333	wild type
19	RB1990	11	0.187875776	0.071993377	3.213333333	flp-7
19	VC40069	11	0.032768064	0.010889806	3.111	dmsr-8
20	LSC923	11	0.384236555	0.15058729	4.143777778	npr-22
20	wild type	11	0.437641274	0.112096852	6.942428571	wild type
21	wild type	11	0.248983315	0.071437756	4.6408	wild type
21	RB1990	11	0.135390303	0.063634281	2.4608	flp-7
22	wild type	11	0.560217815	0.13581728	9.379166667	wild type
22	RB1990	11	0.149703514	0.057255405	3.075	flp-7
23	LSC923	11	0.785902157	0.474158369	7.741636364	npr-22
23	wild type	11	0.339584521	0.141198619	3.641666667	wild type
23	RB1990	11	0.375421869	0.142668616	4.213125	flp-7
23	VC40069	11	0.349704201	0.095963764	5.6038	dmsr-8
24	LSC923	11	0.087269211	0.048713952	1.96275	npr-22
24	RB1990	11	0.329185176	0.129842728	3.779375	flp-7
24	VC40069	11	0.296279708	0.081249069	5.181833333	dmsr-8
25	LSC923	11	0.071403509	0.047232193	1.628	npr-22
25	wild type	11	0.11895668	0.075393933	1.790833333	wild type
25	RB1990	11	0.653348589	0.237889916	7.92275	flp-7
25	VC40069	11	0.340847402	0.083697417	6.1782	dmsr-8
26	LSC923	11	0.775038828	0.197258112	17.4655	npr-22
26	wild type	11	0.680440831	0.203265804	10.4755	wild type
26	VC40069	11	0.078063421	0.011584801	7.309	dmsr-8
27	LSC923	11	0.076272958	0.023826543	3.4655	npr-22
27	wild type	11	0.695167368	0.217517401	10.48416667	wild type
27	RB1990	11	0.660241726	0.192634925	10.08783333	flp-7
27	VC40069	11	0.305725865	0.074839096	5.884	dmsr-8
28	LSC923	11	0.520020183	0.131406045	8.244833333	npr-22
28	wild type	11	0.811645188	0.232883093	18.5034	wild type
28	RB1990	11	0.367453084	0.151987233	3.8221	flp-7
28	VC40069	11	0.861153202	0.114876508	53.99	dmsr-8
29	LSC923	11	0.904769606	0.226423639	41.9605	npr-22
29	wild type	11	0.711954704	0.200168141	12.348	wild type
30	wild type	11	0.56463214	0.296340199	4.376416667	wild type
21	LSC923	11	0	0	0	npr-22
22	LSC923	11	0	0	0	npr-22
9	LSC923	11	0	0	0	npr-22
24	wild type	11	0	0	0	wild type
12	RB1990	11	0	0	0	flp-7
13	RB1990	11	0	0	0	flp-7
14	RB1990	11	0	0	0	flp-7
20	RB1990	11	0	0	0	flp-7
26	RB1990	11	0	0	0	flp-7
3	RB1990	11	0	0	0	flp-7
8	RB1990	11	0	0	0	flp-7
18	VC40069	11	0	0	0	dmsr-8
20	VC40069	11	0	0	0	dmsr-8
21	VC40069	11	0	0	0	dmsr-8
22	VC40069	11	0	0	0	dmsr-8
1	LSC923	12	0.064370531	0.023589635	2.9165	npr-22
1	wild type	12	0.296970556	0.057608664	7.3325	wild type
1	VC40069	12	0.106527737	0.04920715	2.423	dmsr-8
2	LSC923	12	0.380149277	0.15984087	3.836888889	npr-22
2	wild type	12	0.591739388	0.161524794	8.973333333	wild type
3	LSC923	12	0.077340404	0.024049156	3.4855	npr-22
3	wild type	12	0.73707063	0.27787702	10.08828571	wild type
3	VC40069	12	0.387302512	0.088066931	7.1778	dmsr-8
4	LSC923	12	0.52483	0.132711066	8.322666667	npr-22
4	wild type	12	0.536685392	0.161357245	7.178857143	wild type
5	LSC923	12	0.057330692	0.02348162	2.59	npr-22
5	wild type	12	0.539623944	0.104136294	11.2558	wild type
5	VC40069	12	0.524970073	0.118124188	9.355666667	dmsr-8
6	LSC923	12	0.044681253	0.034895082	1.340333333	npr-22
6	wild type	12	0.559504922	0.207789809	6.112777778	wild type
6	VC40069	12	0.734238798	0.238255966	11.59583333	dmsr-8
7	LSC923	12	0.027658002	0.011341598	2.508	npr-22
7	wild type	12	0.10948492	0.062301414	1.9734	wild type
7	VC40069	12	0.196246756	0.041397582	5.898	dmsr-8
8	LSC923	12	0.491023608	0.239651416	4.025545455	npr-22
8	wild type	12	0.119629794	0.025180354	5.3965	wild type
8	VC40069	12	0.111337467	0.049835543	2.514	dmsr-8
9	LSC923	12	0.257900842	0.102265921	3.398285714	npr-22
9	wild type	12	0.179959711	0.107978242	2.032375	wild type
9	VC40069	12	0.062596277	0.046951112	1.42225	dmsr-8
10	LSC923	12	0.54778295	0.144976562	8.355333333	npr-22
10	wild type	12	0.618007118	0.288458765	5.6086	wild type
10	VC40069	12	0.011636404	0.011202097	1.051	dmsr-8
11	LSC923	12	0.119358986	0.07550779	1.795	npr-22
11	wild type	12	0.356005917	0.171403106	3.2252	wild type
11	VC40069	12	0.165268528	0.051143701	3.87125	dmsr-8
12	LSC923	12	0.054896552	0.023350846	2.4875	npr-22
12	wild type	12	0.71293612	0.353107345	7.0334	wild type
13	LSC923	12	0.088764282	0.048644639	2.0025	npr-22
13	wild type	12	0.58985968	0.160372063	8.967833333	wild type
13	VC40069	12	0.110486603	0.037096116	3.348333333	dmsr-8
14	LSC923	12	0.114925785	0.074812035	1.735666667	npr-22
14	wild type	12	0.201335371	0.097048344	2.597571429	wild type
14	VC40069	12	0.285670157	0.092665524	4.315666667	dmsr-8
15	LSC923	12	0.037158041	0.022621364	1.706	npr-22
15	wild type	12	0.710757956	0.251211197	9.781857143	wild type
15	VC40069	12	0.088787211	0.060498264	1.6106	dmsr-8
16	LSC923	12	0.612015085	0.090628965	17.40525	npr-22
16	wild type	12	0.279946999	0.087627059	4.436833333	wild type
16	VC40069	12	0.137771516	0.012193635	13.104	dmsr-8
17	LSC923	12	0.261121695	0.102221616	3.457222222	npr-22
17	wild type	12	0.691693726	0.257779414	8.703285714	wild type
17	VC40069	12	0.065167364	0.027973593	2.492	dmsr-8
18	LSC923	12	0.353237827	0.155258073	3.517777778	npr-22
18	wild type	12	0.711587724	0.208986416	11.80583333	wild type
18	VC40069	12	0.572076999	0.076677316	17.435	dmsr-8
19	LSC923	12	0.4312507	0.1148407	6.602571429	npr-22
19	wild type	12	0.709480247	0.174745745	13.9752	wild type
19	VC40069	12	0.014316067	0.010463973	1.388	dmsr-8
20	LSC923	12	0.656487102	0.276090558	6.922	npr-22
20	wild type	12	0.564247221	0.193236715	6.701	wild type
20	VC40069	12	0.099261441	0.024960375	4.415	dmsr-8
21	LSC923	12	0.084916858	0.024244775	3.8275	npr-22
21	wild type	12	0.691387799	0.288101412	7.776125	wild type
22	LSC923	12	0.672539946	0.25869038	7.93925	npr-22
22	wild type	12	0.637769483	0.180261379	9.767333333	wild type
22	VC40069	12	0.478467069	0.088934344	10.31575	dmsr-8
23	LSC923	12	0.463640591	0.136003536	6.355875	npr-22
23	wild type	12	0.441886875	0.195648771	4.0468	wild type
23	VC40069	12	0.055480151	0.038150465	1.539666667	dmsr-8
24	LSC923	12	0.240597323	0.053254517	5.94925	npr-22
24	wild type	12	0.491685563	0.223048327	4.336666667	wild type
24	VC40069	12	0.016316429	0.011132262	1.49	dmsr-8
25	LSC923	12	0.010779696	0.010579771	1.03	npr-22
25	wild type	12	0.091321903	0.036925804	2.721666667	wild type
25	VC40069	12	0.027581479	0.010846575	2.615	dmsr-8
26	LSC923	12	0.413681052	0.230186274	3.065153846	npr-22
26	wild type	12	0.547866538	0.118262021	10.2462	wild type
26	VC40069	12	0.210382389	0.034632035	7.693333333	dmsr-8
27	wild type	12	0.653852472	0.189843379	9.95	wild type
27	VC40069	12	0.474001857	0.082103491	10.97575	dmsr-8
28	LSC923	12	0.583388818	0.180440274	7.760571429	npr-22
28	wild type	12	0.23185815	0.162368414	1.859	wild type
28	VC40069	12	0.69002838	0.124146493	17.93125	dmsr-8
29	LSC923	12	0.581154198	0.154091119	9.0045	npr-22
29	wild type	12	0.586154687	0.152439024	9.291333333	wild type
30	LSC923	12	0.53384986	0.16668651	6.870571429	npr-22
30	wild type	12	0.137372004	0.066314756	2.4014	wild type
27	LSC923	12	0	0	0	npr-22
12	VC40069	12	0	0	0	dmsr-8
2	VC40069	12	0	0	0	dmsr-8
21	VC40069	12	0	0	0	dmsr-8
4	VC40069	12	0	0	0	dmsr-8
1	LSC923	13	0.703464449	0.256288214	9.256285714	npr-22
1	wild type	13	0.271124254	0.135236664	2.750555556	wild type
2	LSC923	13	0.490920889	0.123350191	7.817833333	npr-22
2	wild type	13	0.180458878	0.040573987	5.427	wild type
3	LSC923	13	0.333649164	0.214939982	2.329538462	npr-22
3	wild type	13	0.031878524	0.022930521	1.436	wild type
4	LSC923	13	0.382230317	0.177600966	3.4838	npr-22
4	wild type	13	0.083075563	0.058771672	1.5416	wild type
5	LSC923	13	0.486536297	0.193436069	4.898555556	npr-22
5	wild type	13	0.163933547	0.089855333	2.182142857	wild type
6	LSC923	13	0.273441067	0.061314898	6.138	npr-22
6	wild type	13	0.570793172	0.127307447	10.4462	wild type
7	LSC923	13	0.485966818	0.082074852	11.51875	npr-22
7	wild type	13	0.325657385	0.098552915	4.900166667	wild type
8	LSC923	13	0.284913108	0.086026439	4.6315	npr-22
8	wild type	13	0.14760421	0.076689077	2.258	wild type
9	LSC923	13	0.233556352	0.068952202	4.4194	npr-22
9	wild type	13	0.079518496	0.035796105	2.413333333	wild type
10	LSC923	13	0.474007164	0.105097215	8.5746	npr-22
10	wild type	13	0.402868281	0.112005376	6.023571429	wild type
11	LSC923	13	0.315326633	0.081188601	5.6726	npr-22
11	wild type	13	0.048097799	0.023392634	2.16	wild type
12	LSC923	13	0.143534559	0.064831503	2.585	npr-22
12	wild type	13	0.259558581	0.088978527	3.939666667	wild type
13	LSC923	13	0.694898202	0.319114988	7.137222222	npr-22
13	wild type	13	0.328032226	0.11496707	4.246142857	wild type
14	LSC923	13	0.278080818	0.076321895	5.047	npr-22
14	wild type	13	0.173682612	0.050702869	4.1455	wild type
15	LSC923	13	0.79672206	0.244176393	16.0514	npr-22
15	wild type	13	0.013882782	0.011146657	1.263	wild type
16	LSC923	13	0.689302789	0.291715286	7.60525	npr-22
16	wild type	13	0.737344398	0.243042897	11.5505	wild type
17	LSC923	13	0.631154684	0.098444576	17.382	npr-22
17	wild type	13	0.580275536	0.14871468	9.296428571	wild type
18	LSC923	13	0.475915886	0.148686251	6.107428571	npr-22
18	wild type	13	0.939286825	0.465766185	33.216	wild type
19	LSC923	13	0.640886181	0.215922761	8.265142857	npr-22
19	wild type	13	0.537082018	0.19676432	5.896444444	wild type
20	LSC923	13	0.843231247	0.141562854	37.996	npr-22
20	wild type	13	0.587994758	0.101794121	14.02	wild type
21	LSC923	13	0.907557872	0.165837479	59.2	npr-22
21	wild type	13	0.695563208	0.196721311	11.61416667	wild type
22	LSC923	13	0.508070329	0.177596235	5.8155	npr-22
22	wild type	13	0.638313303	0.114580349	15.4025	wild type
23	LSC923	13	0.460812994	0.117522623	7.272166667	npr-22
23	wild type	13	0.68241176	0.121562073	17.676	wild type
24	LSC923	13	0.760562371	0.128205128	24.77633333	npr-22
24	wild type	13	0.026162306	0.022815423	1.1775	wild type
25	LSC923	13	0.469606265	0.182046199	4.863555556	npr-22
25	wild type	13	0.931423002	0.284252416	47.782	wild type
26	LSC923	13	0.886679898	0.196792286	39.7605	npr-22
26	wild type	13	0.627358638	0.195290704	8.620714286	wild type
27	LSC923	13	0.567833306	0.226005725	5.813666667	npr-22
27	wild type	13	0.746623037	0.105566894	27.913	wild type
28	LSC923	13	0.410496031	0.234987889	2.963307692	npr-22
28	wild type	13	0.367953632	0.10353498	5.622857143	wild type
29	LSC923	13	0.039708964	0.033231424	1.244333333	npr-22
29	wild type	13	0.354509389	0.098336475	5.585	wild type
30	LSC923	13	0.0954125	0.018424604	5.72475	npr-22
30	wild type	13	0	0	0	wild type
1	LSC923	14	0.53815691	0.247563748	4.706818182	npr-22
1	wild type	14	0.031218441	0.011330674	2.844	wild type
2	LSC923	14	0.782299197	0.203728227	17.6385	npr-22
2	wild type	14	0.116029803	0.049290221	2.663	wild type
3	LSC923	14	0.730663778	0.125675506	21.586	npr-22
3	wild type	14	0.538674494	0.144602704	8.075	wild type
4	LSC923	14	0.368451959	0.052630656	11.085	npr-22
4	wild type	14	0.560327637	0.074968139	16.9995	wild type
5	LSC923	14	0.766468718	0.378125443	8.679875	npr-22
6	wild type	14	0.360508529	0.134212425	4.200375	wild type
7	LSC923	14	0.173826726	0.05420348	3.881666667	npr-22
7	wild type	14	0.289394955	0.056322163	7.23075	wild type
8	LSC923	14	0.429226215	0.058050659	12.95433333	npr-22
8	wild type	14	0.162837698	0.09134446	2.129428571	wild type
9	LSC923	14	0.859940115	0.210970464	29.10266667	npr-22
9	wild type	14	0.143734957	0.090673575	1.851285714	wild type
10	wild type	14	0.582472045	0.266744912	5.2299	wild type
11	LSC923	14	0.465064945	0.124414216	6.987833333	npr-22
11	wild type	14	0.41088778	0.20804176	3.352545455	wild type
12	wild type	14	0.105316092	0.049412608	2.38225	wild type
13	LSC923	14	0.51497939	0.1367054	7.766833333	npr-22
13	wild type	14	0.426182609	0.057973255	12.81133333	wild type
14	wild type	14	0.214909565	0.070409643	3.8878	wild type
15	LSC923	14	0.482872375	0.098749827	9.4558	npr-22
16	wild type	14	0.575760471	0.225182961	6.026916667	wild type
17	LSC923	14	0.377713092	0.195583082	3.103416667	npr-22
17	wild type	14	0.479067992	0.157062581	5.855222222	wild type
18	LSC923	14	0.590326998	0.136844369	10.53	npr-22
19	LSC923	14	0.123935195	0.012386662	11.421	npr-22
19	wild type	14	0.514451315	0.119770042	8.846333333	wild type
20	wild type	14	0.701708264	0.179862585	13.079	wild type
21	LSC923	14	0.042683447	0.033423205	1.334	npr-22
21	wild type	14	0.560177358	0.127288002	10.006	wild type
22	LSC923	14	0.077480522	0.036879956	2.277333333	npr-22
23	LSC923	14	0.192379542	0.068434091	3.4808	npr-22
23	wild type	14	0.174190018	0.047326077	4.457	wild type
24	LSC923	14	0.311745017	0.124697997	3.632375	npr-22
24	wild type	14	0.350152432	0.016997552	31.7	wild type
25	LSC923	14	0.363558378	0.108449788	5.267285714	npr-22
25	wild type	14	0.732648472	0.199298469	13.7502	wild type
27	LSC923	14	0.123741554	0.038297546	3.687333333	npr-22
28	LSC923	14	0.427632163	0.116423471	6.417333333	npr-22
28	wild type	14	0.474279353	0.124569198	7.242166667	wild type
29	LSC923	14	0.371460033	0.153079448	3.860666667	npr-22
29	wild type	14	0.563899911	0.25066426	5.1585	wild type
30	wild type	14	0.475207548	0.102857378	8.8036	wild type
10	LSC923	14	0	0	0	npr-22
12	LSC923	14	0	0	0	npr-22
14	LSC923	14	0	0	0	npr-22
16	LSC923	14	0	0	0	npr-22
20	LSC923	14	0	0	0	npr-22
26	LSC923	14	0	0	0	npr-22
30	LSC923	14	0	0	0	npr-22
6	LSC923	14	0	0	0	npr-22
18	wild type	14	0	0	0	wild type
22	wild type	14	0	0	0	wild type
26	wild type	14	0	0	0	wild type
27	wild type	14	0	0	0	wild type
5	wild type	14	0	0	0	wild type
1	LSC923	15	0.363591297	0.121170158	4.715	npr-22
1	wild type	15	0.245815426	0.073247195	4.4498	wild type
1	VC40069	15	0.09902701	0.048865705	2.24925	dmsr-8
2	LSC923	15	0.250553713	0.073515357	4.5476	npr-22
2	VC40069	15	0.644346351	0.296217305	6.1162	dmsr-8
3	LSC923	15	0.567438699	0.174572298	7.514428571	npr-22
3	wild type	15	0.053655824	0.023501763	2.4125	wild type
3	VC40069	15	0.043870052	0.023184911	1.979	dmsr-8
4	LSC923	15	0.129755936	0.063307968	2.3552	npr-22
4	wild type	15	0.752093875	0.262237762	11.56883333	wild type
5	LSC923	15	0.015787154	0.01119357	1.433	npr-22
5	wild type	15	0.271010387	0.10543439	3.526	wild type
5	VC40069	15	0.565581376	0.194165332	6.70525	dmsr-8
6	wild type	15	0.705831505	0.26371308	9.098571429	wild type
6	VC40069	15	0.051381999	0.035020545	1.546666667	dmsr-8
7	LSC923	15	0.265606434	0.173357796	2.08625	npr-22
7	wild type	15	0.460832394	0.143404421	5.960142857	wild type
7	VC40069	15	0.015100375	0.011199337	1.369	dmsr-8
8	LSC923	15	0.257187865	0.10380982	3.335285714	npr-22
8	wild type	15	0.523270523	0.16151734	6.795714286	wild type
8	VC40069	15	0.304843809	0.079506424	5.5156	dmsr-8
9	LSC923	15	0.667628085	0.077480339	25.925	npr-22
9	wild type	15	0.452682444	0.141828883	5.831625	wild type
10	LSC923	15	0.040180715	0.022739159	1.841	npr-22
10	wild type	15	0.557183582	0.202584072	6.211111111	wild type
10	VC40069	15	0.487305264	0.085235142	11.15125	dmsr-8
11	LSC923	15	0.030524029	0.022864982	1.377	npr-22
11	wild type	15	0.12141718	0.075634383	1.827166667	wild type
12	LSC923	15	0.462867359	0.15756406	5.469125	npr-22
12	wild type	15	0.33216698	0.165804483	2.9998	wild type
12	VC40069	15	0.648201003	0.338045482	5.450545455	dmsr-8
13	LSC923	15	0.183982395	0.108959168	2.06925	npr-22
13	wild type	15	0.56550422	0.153366392	8.486333333	wild type
13	VC40069	15	0.140600628	0.038344538	4.266666667	dmsr-8
14	LSC923	15	0.134203569	0.076338792	2.0305	npr-22
14	wild type	15	0.389991184	0.09743265	6.561666667	wild type
14	VC40069	15	0.150605673	0.07653647	2.316666667	dmsr-8
15	wild type	15	0.54115114	0.13217897	8.9225	wild type
15	VC40069	15	0.104138015	0.049125565	2.36625	dmsr-8
16	LSC923	15	0.2392575	0.105045169	2.994	npr-22
16	wild type	15	0.204502059	0.053680158	4.789	wild type
16	VC40069	15	0.682391138	0.17685968	12.1482	dmsr-8
17	LSC923	15	0.012476051	0.011412529	1.107	npr-22
17	wild type	15	0.542144633	0.163143543	7.258	wild type
17	VC40069	15	0.66595538	0.326193324	6.11175	dmsr-8
18	LSC923	15	0.516696485	0.206934609	5.166333333	npr-22
18	wild type	15	0.11672044	0.012639349	10.455	wild type
19	LSC923	15	0.110016917	0.062941376	1.964	npr-22
19	wild type	15	0.419555375	0.135816841	5.322	wild type
19	VC40069	15	0.314407821	0.13784442	3.326888889	dmsr-8
20	LSC923	15	0.408227276	0.107801215	6.399166667	npr-22
20	wild type	15	0.472061678	0.205393637	4.3534	wild type
20	VC40069	15	0.230696538	0.012408026	24.168	dmsr-8
21	LSC923	15	0.013958446	0.010198878	1.388	npr-22
21	wild type	15	0.528094145	0.183532543	6.097375	wild type
21	VC40069	15	0.450905223	0.095903023	8.5626	dmsr-8
22	LSC923	15	0.710598572	0.128646319	19.0865	npr-22
22	wild type	15	0.577138788	0.131578947	10.3728	wild type
22	VC40069	15	0.062184973	0.012587008	5.268	dmsr-8
23	LSC923	15	0.244039057	0.144154534	2.2394	npr-22
23	wild type	15	0.523727745	0.182573372	6.023	wild type
24	LSC923	15	0.283379121	0.082149018	4.813666667	npr-22
24	wild type	15	0.178753912	0.064584881	3.370166667	wild type
24	VC40069	15	0.68755425	0.106849022	20.595	dmsr-8
25	LSC923	15	0.60820062	0.068971859	22.50666667	npr-22
25	wild type	15	0.325159474	0.165543728	2.9106	wild type
25	VC40069	15	0.3238341	0.238527733	2.007846154	dmsr-8
26	LSC923	15	0.122213294	0.058682002	2.3726	npr-22
26	wild type	15	0.428795182	0.173792145	4.319444444	wild type
27	wild type	15	0.130073295	0.102905803	1.453	wild type
27	VC40069	15	0.661668972	0.090193013	21.68333333	dmsr-8
28	LSC923	15	0.399056856	0.203583062	3.261818182	npr-22
28	wild type	15	0.300933276	0.13810671	3.117	wild type
29	LSC923	15	0.723363363	0.315793629	8.28025	npr-22
29	wild type	15	0.128264185	0.059506808	2.4726	wild type
29	VC40069	15	0.835197108	0.195828846	25.879	dmsr-8
30	LSC923	15	0.638939093	0.153548506	11.5248	npr-22
30	wild type	15	0.524653979	0.129988301	8.491	wild type
30	VC40069	15	0.744932656	0.346260388	8.4345	dmsr-8
15	LSC923	15	0	0	0	npr-22
27	LSC923	15	0	0	0	npr-22
6	LSC923	15	0	0	0	npr-22
2	wild type	15	0	0	0	wild type
11	VC40069	15	0	0	0	dmsr-8
18	VC40069	15	0	0	0	dmsr-8
23	VC40069	15	0	0	0	dmsr-8
26	VC40069	15	0	0	0	dmsr-8
28	VC40069	15	0	0	0	dmsr-8
4	VC40069	15	0	0	0	dmsr-8
9	VC40069	15	0	0	0	dmsr-8
1	AX7163	16	0.387280283	0.069494635	9.0952	frpr-8
2	AX7163	16	0.142372386	0.017943818	9.2515	frpr-8
3	AX7163	16	0.521778934	0.100755668	10.829	frpr-8
4	AX7163	16	0.130629254	0.018506866	8.119	frpr-8
5	AX7163	16	0.30319712	0.082870639	5.250666667	frpr-8
6	AX7163	16	0	0	0	frpr-8
8	AX7163	16	0	0	0	frpr-8
9	AX7163	16	0	0	0	frpr-8
1	wild type	16	0.185687091	0.059434187	3.836666667	wild type
2	wild type	16	0.07086321	0.008710346	8.756	wild type
5	wild type	16	0.444649297	0.189289146	4.229846154	wild type
7	wild type	16	0.491544965	0.203500204	4.750571429	wild type
8	wild type	16	0.351655472	0.0975039	5.56275	wild type
10	wild type	16	0.053306993	0.0250409	2.248666667	wild type
11	wild type	16	0.418049071	0.099570425	7.214571429	wild type
12	wild type	16	0.157317881	0.058941412	3.167333333	wild type
13	wild type	16	0.186258278	0.04069176	5.625	wild type
14	wild type	16	0.093737661	0.065353782	1.582666667	wild type
3	wild type	16	0	0	0	wild type
4	wild type	16	0	0	0	wild type
6	wild type	16	0	0	0	wild type
9	wild type	16	0	0	0	wild type
1	AX7163	17	0.53227082	0.103517883	10.99316667	frpr-8
2	AX7163	17	0.098267473	0.060495336	1.8014	frpr-8
3	AX7163	17	0.411563912	0.054855387	12.75025	frpr-8
4	AX7163	17	0.388172106	0.122682661	5.171444444	frpr-8
5	AX7163	17	0.019106823	0.012960083	1.503	frpr-8
6	AX7163	17	0.212352706	0.031695721	8.506	frpr-8
7	AX7163	17	0.489677683	0.159897665	6.001	frpr-8
8	AX7163	17	0.34379388	0.101292749	5.17225	frpr-8
9	AX7163	17	0.217923064	0.042466902	6.5615	frpr-8
10	AX7163	17	0.137363966	0.048335798	3.2944	frpr-8
11	AX7163	17	0.149736181	0.058727953	2.998666667	frpr-8
12	AX7163	17	0.335696414	0.100439422	5.03125	frpr-8
13	AX7163	17	0.248892826	0.088443396	3.746666667	frpr-8
1	wild type	17	0.400657457	0.055542441	12.03575	wild type
2	wild type	17	0.355841648	0.038757687	14.253	wild type
3	wild type	17	0.38705006	0.067889584	9.3012	wild type
4	wild type	17	0.375742225	0.039909538	15.08166667	wild type
5	wild type	17	0.491985522	0.082081589	11.7986	wild type
6	wild type	17	0.1515758	0.019576559	9.126	wild type
7	wild type	17	0.84885782	0.110120031	51.0015	wild type
8	wild type	17	0.374650466	0.07984882	7.503	wild type
9	wild type	17	0.34331128	0.050690018	10.3135	wild type
13	wild type	17	0.912264841	0.18735363	55.499	wild type
14	wild type	17	0.494332799	0.08127174	12.0286	wild type
15	wild type	17	0.387262255	0.094676477	6.675571429	wild type
17	wild type	17	0.440400966	0.059119125	13.312	wild type
18	wild type	17	0.254242474	0.066535813	5.123833333	wild type
19	wild type	17	0.272856576	0.068234545	5.499333333	wild type
20	wild type	17	0.744341066	0.09704655	30.00066667	wild type
22	wild type	17	0.688068238	0.211976683	10.406	wild type
23	wild type	17	0.317786783	0.048391585	9.626	wild type
24	wild type	17	0.465166476	0.139165932	6.249666667	wild type
11	wild type	17	0	0	0	wild type
16	wild type	17	0	0	0	wild type
21	wild type	17	0	0	0	wild type
1	AX7163	18	0.257566176	0.024336822	14.255	frpr-8
2	AX7163	18	0.221801205	0.042248463	6.74625	frpr-8
3	AX7163	18	0.53442014	0.088644624	12.949	frpr-8
4	AX7163	18	0.015620613	0.010564905	1.502	frpr-8
6	AX7163	18	0.037534851	0.025941459	1.503333333	frpr-8
7	AX7163	18	0.074854784	0.017990303	4.4975	frpr-8
8	AX7163	18	0.351677026	0.09999375	5.42475	frpr-8
9	AX7163	18	0.265998221	0.044065481	8.224	frpr-8
5	AX7163	18	0	0	0	frpr-8
2	wild type	18	0.419521004	0.086015339	8.402166667	wild type
5	wild type	18	0.112372361	0.018751172	6.7515	wild type
6	wild type	18	0.062721992	0.00891663	7.505	wild type
7	wild type	18	0.181333978	0.050907684	4.351	wild type
8	wild type	18	0.018666001	0.008480182	2.243	wild type
9	wild type	18	0.21786174	0.042467804	6.559	wild type
11	wild type	18	0.205991761	0.031442586	8.251	wild type
12	wild type	18	0.405723415	0.070012322	9.7514	wild type
13	wild type	18	0.380198614	0.134415829	4.5636	wild type
14	wild type	18	0.367618969	0.052531355	11.06625	wild type
15	wild type	18	0.418116147	0.085814812	8.373333333	wild type
16	wild type	18	0.363283034	0.10434465	5.468	wild type
17	wild type	18	0.642042185	0.078409848	22.875	wild type
19	wild type	18	0.140730498	0.029801522	5.495666667	wild type
20	wild type	18	0.626409387	0.081789555	20.5005	wild type
21	wild type	18	0.487926033	0.134521105	7.083222222	wild type
1	wild type	18	0	0	0	wild type
10	wild type	18	0	0	0	wild type
18	wild type	18	0	0	0	wild type
3	wild type	18	0	0	0	wild type
2	AX7163	19	0.33653119	0.066557955	7.620875	frpr-8
3	AX7163	19	0.426352225	0.12631538	5.883923077	frpr-8
4	AX7163	19	0.025629067	0.011674742	2.253	frpr-8
5	AX7163	19	0.349246759	0.110909458	4.838909091	frpr-8
6	AX7163	19	0.457014872	0.065997888	12.753	frpr-8
7	AX7163	19	0.372500317	0.140738525	4.2179375	frpr-8
8	AX7163	19	0.225650135	0.057346437	5.0815	frpr-8
9	AX7163	19	0.322076472	0.063337239	7.501	frpr-8
10	AX7163	19	0.483056069	0.107377938	8.7024	frpr-8
11	AX7163	19	0.500576486	0.178835618	5.604636364	frpr-8
12	AX7163	19	0.149877886	0.026116821	6.7505	frpr-8
13	AX7163	19	0.448818594	0.046697331	17.4375	frpr-8
14	AX7163	19	0.132864658	0.045355588	3.37825	frpr-8
15	AX7163	19	0.382569457	0.053346136	11.615	frpr-8
1	AX7163	19	0	0	0	frpr-8
1	wild type	19	0.279326909	0.008383987	46.23	wild type
2	wild type	19	0.373824853	0.056869882	10.4976	wild type
3	wild type	19	0.468995704	0.051199607	17.2506	wild type
4	wild type	19	0.598999227	0.149361142	10.001	wild type
5	wild type	19	0.448590305	0.029583757	27.49933333	wild type
6	wild type	19	0.394941097	0.029132436	22.40566667	wild type
7	wild type	19	0.334892165	0.017666284	28.5015	wild type
9	wild type	19	0.497467387	0.070158207	14.10983333	wild type
10	wild type	19	0.586127467	0.099386642	14.24942857	wild type
11	wild type	19	0.458337721	0.071630306	11.813	wild type
12	wild type	19	0.245652307	0.02943384	11.06375	wild type
13	wild type	19	0.628565719	0.074721662	22.6476	wild type
8	wild type	19	0	0	0	wild type
2	AX7163	20	0.058373631	0.005902909	10.502	frpr-8
3	AX7163	20	0.30010005	0.04764968	8.9985	frpr-8
4	AX7163	20	0.34151134	0.126441432	4.101733333	frpr-8
7	AX7163	20	0.370058629	0.023037228	25.5	frpr-8
8	AX7163	20	0.699577023	0.234222511	9.942	frpr-8
9	AX7163	20	0.026994861	0.018532933	1.497	frpr-8
10	AX7163	20	0.052265416	0.027596865	1.998333333	frpr-8
11	AX7163	20	0.2160488	0.056641579	4.8655	frpr-8
12	AX7163	20	0.342941079	0.101231652	5.155833333	frpr-8
13	AX7163	20	0.203156353	0.013874148	18.376	frpr-8
14	AX7163	20	0.680831746	0.208145424	10.24833333	frpr-8
15	AX7163	20	0.236263736	0.072376706	4.2742	frpr-8
16	AX7163	20	0.120580761	0.012193338	11.245	frpr-8
1	AX7163	20	0	0	0	frpr-8
6	AX7163	20	0	0	0	frpr-8
2	wild type	20	0.73341845	0.212185511	12.966	wild type
3	wild type	20	0.4008296	0.073844336	9.05925	wild type
4	wild type	20	0.562136538	0.119343949	10.75728571	wild type
5	wild type	20	0.371779554	0.06792299	8.712777778	wild type
6	wild type	20	0.608176823	0.069771498	22.2465	wild type
7	wild type	20	0.336163257	0.039717213	12.75	wild type
8	wild type	20	0.592480643	0.146150755	9.94775	wild type
1	wild type	20	0	0	0	wild type
1	AX7163	25	0.07296	0.053935105	1.4592	frpr-8
2	AX7163	25	0.008823529	0.005934718	1.5	frpr-8
5	AX7163	25	0.040751978	0.017735842	2.395333333	frpr-8
7	AX7163	25	0.039349014	0.017243014	2.3755	frpr-8
8	AX7163	25	0.108057817	0.07450732	1.626	frpr-8
6	AX7163	25	0	0	0	frpr-8
1	wild type	25	0.430086066	0.133838947	5.6385	wild type
2	wild type	25	0.093765907	0.059124368	1.75	wild type
4	wild type	25	0.180474441	0.090699422	2.428	wild type
5	wild type	25	0.123498518	0.059326056	2.375	wild type
7	wild type	25	0.13699899	0.048785247	3.254	wild type
8	wild type	25	0.052556129	0.028441087	1.9504	wild type
9	wild type	25	0.080495265	0.039791809	2.2	wild type
10	wild type	25	0.006468606	0.006497726	1.002	wild type
1	AX7163	26	0.52704842	0.119545726	9.3218	frpr-8
2	AX7163	26	0.651400889	0.204361662	9.143714286	frpr-8
4	AX7163	26	0.023662469	0.020538942	1.18	frpr-8
5	AX7163	26	0.129922206	0.075345648	1.981833333	frpr-8
3	AX7163	26	0	0	0	frpr-8
6	AX7163	26	0	0	0	frpr-8
1	wild type	26	0.195510329	0.061165821	3.9732	wild type
2	wild type	26	0.567500542	0.143348624	9.1535	wild type
3	wild type	26	0.492849386	0.141399859	6.872714286	wild type
4	wild type	26	0.019560242	0.010907861	1.829	wild type
5	wild type	26	0.547496094	0.167825462	7.209428571	wild type
6	wild type	26	0.215205353	0.063341652	4.3292	wild type
7	wild type	26	0.18256753	0.068133815	3.278	wild type
8	wild type	26	0.141999205	0.048776919	3.393	wild type
9	wild type	26	0.203898618	0.111806798	2.29075	wild type
10	wild type	26	0.232620529	0.084443769	3.5898	wild type
2	AX7163	27	0.38426934	0.033361134	18.707	frpr-8
3	AX7163	27	0.275536009	0.060707239	6.265	frpr-8
4	AX7163	27	0.54828	0.177100859	6.8535	frpr-8
5	AX7163	27	0.338930783	0.026133542	19.6185	frpr-8
6	AX7163	27	0.176967566	0.040308494	5.334333333	frpr-8
7	AX7163	27	0.425574795	0.053701847	13.796	frpr-8
8	AX7163	27	0.06233951	0.047420896	1.402	frpr-8
9	AX7163	27	0.119830681	0.011787449	11.55	frpr-8
10	AX7163	27	0.332776478	0.033383408	14.94	frpr-8
1	wild type	27	0.44677936	0.117135207	6.894571429	wild type
2	wild type	27	0.625654268	0.093214019	17.93	wild type
3	wild type	27	0.572446201	0.099915072	13.40025	wild type
4	wild type	27	0.31322229	0.063739941	7.15525	wild type
5	wild type	27	0.264734911	0.072953295	4.9354	wild type
6	wild type	27	0.188254403	0.068524127	3.3844	wild type
7	wild type	27	0.579750564	0.113581048	12.14585714	wild type
8	wild type	27	0.580795075	0.062048853	22.32866667	wild type
9	wild type	27	0.043277624	0.023245272	1.946	wild type
10	wild type	27	0	0	0	wild type
3	AX7163	28	0.523572387	0.060770571	18.08366667	frpr-8
4	AX7163	28	0.055633892	0.022285364	2.6435	frpr-8
5	AX7163	28	0.422022073	0.132865142	5.495571429	frpr-8
6	AX7163	28	0.358509567	0.136509453	4.094	frpr-8
7	AX7163	28	0.033404811	0.023108831	1.4955	frpr-8
8	AX7163	28	0.105291474	0.037582211	3.131333333	frpr-8
9	AX7163	28	0.497532258	0.066070563	14.98666667	frpr-8
10	AX7163	28	0.444405209	0.059585286	13.424	frpr-8
1	wild type	28	0.75407873	0.128819498	23.8034	wild type
2	wild type	28	0.855537302	0.150625094	39.3175	wild type
3	wild type	28	0.479191929	0.062087699	14.81925	wild type
4	wild type	28	0.200331658	0.025136049	9.9665	wild type
5	wild type	28	0.108760734	0.021060169	5.7945	wild type
6	wild type	28	0.036055903	0.009414689	3.973	wild type
7	wild type	28	0.494845813	0.13025356	7.520666667	wild type
8	wild type	28	0.12560947	0.05104059	2.8145	wild type
9	wild type	28	0.772532852	0.090620752	37.4775	wild type
10	wild type	28	0.182537541	0.079235117	2.818166667	wild type
4	AX7163	29	0.123364222	0.012377923	11.369	frpr-8
5	AX7163	29	0.467295529	0.129658443	6.765571429	frpr-8
6	AX7163	29	0.062252137	0.01174743	5.651	frpr-8
7	AX7163	29	0.025642864	0.021028946	1.2515	frpr-8
8	AX7163	29	0.043492098	0.034420643	1.321	frpr-8
9	AX7163	29	0.086819408	0.023177388	4.102	frpr-8
2	AX7163	29	0	0	0	frpr-8
3	AX7163	29	0	0	0	frpr-8
2	wild type	29	0.188372678	0.040415471	5.742666667	wild type
3	wild type	29	0.460213254	0.04027224	21.1705	wild type
4	wild type	29	0.146238644	0.038276535	4.475	wild type
5	wild type	29	0.044949589	0.02287492	2.0575	wild type
6	wild type	29	0.230239258	0.067805804	4.4112	wild type
7	wild type	29	0.395230448	0.033403481	19.5645	wild type
8	wild type	29	0.317200588	0.058628675	7.92375	wild type
9	wild type	29	0.081080239	0.033897156	2.603	wild type
10	wild type	29	0.031677648	0.01090465	3	wild type
1	wild type	29	0	0	0	wild type
1	AQ3644	6	0.456068696	0.141677461	5.918142857	nlp-49
1	AQ3701	6	0.177039622	0.080510976	2.672	seb-3
2	AQ3644	6	0.316183913	0.141718893	3.262666667	nlp-49
2	AQ3701	6	0.228374107	0.055163283	5.36525	seb-3
3	AQ3644	6	0.779309827	0.297923051	11.85285714	nlp-49
3	AQ3701	6	0.331391705	0.193958202	2.555416667	seb-3
4	AQ3644	6	0.220412512	0.070439401	4.0138	nlp-49
4	AQ3701	6	0.385745255	0.162057044	3.875111111	seb-3
5	AQ3644	6	0.115528708	0.062658997	2.0846	nlp-49
5	AQ3701	6	0.627836332	0.330906684	5.098083333	seb-3
6	AQ3644	6	0.732919015	0.28950892	9.47875	nlp-49
6	AQ3701	6	0.097450626	0.061431854	1.7576	seb-3
7	AQ3644	6	0.030613032	0.022743814	1.3885	nlp-49
7	AQ3701	6	0.528577024	0.094421573	11.8748	seb-3
8	AQ3644	6	0.726561296	0.16101115	16.50275	nlp-49
8	AQ3701	6	0.014920075	0.011261008	1.345	seb-3
9	AQ3644	6	0.175125834	0.107523991	1.9745	nlp-49
9	AQ3701	6	0.500173821	0.147536146	6.782714286	seb-3
10	AQ3644	6	0.088178199	0.036084148	2.68	nlp-49
10	AQ3701	6	0.719011316	0.193244183	13.2416	seb-3
11	AQ3644	6	0.339335825	0.180398845	2.847181818	nlp-49
11	AQ3701	6	0.180251473	0.080446208	2.733333333	seb-3
12	AQ3644	6	0.502975539	0.242109433	4.179818182	nlp-49
12	AQ3701	6	0.343410221	0.134086452	3.900625	seb-3
13	AQ3644	6	0.4344694	0.192418703	3.9926	nlp-49
14	AQ3644	6	0.193484447	0.082379109	2.912166667	nlp-49
14	AQ3701	6	0.456216969	0.213389203	3.931636364	seb-3
15	AQ3644	6	0.68139935	0.127828199	16.73125	nlp-49
15	AQ3701	6	0.014483234	0.011108149	1.323	seb-3
16	AQ3644	6	0.451375152	0.096927401	8.4882	nlp-49
16	AQ3701	6	0.707788335	0.281521624	8.603875	seb-3
17	AQ3644	6	0.547232115	0.156282559	7.733666667	nlp-49
17	AQ3701	6	0.416436819	0.140190659	5.090285714	seb-3
18	AQ3644	6	0.93356659	0.336530372	41.7575	nlp-49
18	AQ3701	6	0.900301101	0.306091215	29.50166667	seb-3
19	AQ3644	6	0.616966356	0.228440891	7.051	nlp-49
19	AQ3701	6	0.672385553	0.255455806	8.034142857	seb-3
20	AQ3644	6	0.808016179	0.095767094	43.948	nlp-49
20	AQ3701	6	0.646191941	0.184985355	9.873166667	seb-3
21	AQ3644	6	0.257387267	0.033980088	10.2	nlp-49
21	AQ3701	6	0.818622773	0.433329206	10.41557143	seb-3
22	AQ3644	6	0.385015778	0.193962477	3.227727273	nlp-49
22	AQ3701	6	0.682408731	0.233760921	9.191875	seb-3
23	AQ3644	6	0.489796752	0.100042018	9.596	nlp-49
23	AQ3701	6	0.669515033	0.12297854	16.47325	seb-3
24	AQ3644	6	0.552142819	0.118284403	10.4228	nlp-49
24	AQ3701	6	0.748983943	0.221190002	13.4898	seb-3
25	AQ3644	6	0.509664361	0.136940744	7.590285714	nlp-49
25	AQ3701	6	0.520704991	0.172235618	6.307625	seb-3
26	AQ3644	6	0.316303822	0.125798031	3.677625	nlp-49
26	AQ3701	6	0.534088345	0.169475111	6.764	seb-3
27	AQ3644	6	0.435105991	0.072444082	10.63225	nlp-49
27	AQ3701	6	0.824762323	0.37631711	12.50683333	seb-3
28	AQ3644	6	0.113048553	0.055755656	2.286	nlp-49
28	AQ3701	6	0.547154444	0.274780176	4.397181818	seb-3
29	AQ3644	6	0.235191499	0.104359234	2.946714286	nlp-49
29	AQ3701	6	0.615898546	0.232308273	6.902375	seb-3
30	AQ3644	6	0.613365155	0.142231325	11.1538	nlp-49
30	AQ3701	6	0.397798416	0.164235974	4.0221	seb-3
13	AQ3701	6	0	0	0	seb-3
1	AQ3644	7	0.098255138	0.073713696	1.478166667	nlp-49
1	AQ3701	7	0.691785761	0.212698075	10.5525	seb-3
2	AQ3701	7	0.597829925	0.399106003	3.7246	seb-3
3	AQ3701	7	0.67358724	0.421229992	4.899	seb-3
4	AQ3701	7	0.723818919	0.357199555	7.337111111	seb-3
5	AQ3701	7	0.756730816	0.241555618	12.87766667	seb-3
6	AQ3701	7	0.532620585	0.252380406	4.515363636	seb-3
7	AQ3701	7	0.632629951	0.296384114	5.8102	seb-3
8	AQ3701	7	0.633140194	0.400572246	4.308428571	seb-3
9	AQ3701	7	0.476366919	0.220502746	4.125727273	seb-3
10	AQ3701	7	0.464177151	0.262456594	3.300692308	seb-3
11	AQ3701	7	0.588054028	0.136503863	10.4576	seb-3
12	AQ3701	7	0.592851119	0.245305132	5.935888889	seb-3
13	AQ3701	7	0.025385973	0.022630066	1.151	seb-3
14	AQ3701	7	0.292182658	0.109056351	3.785142857	seb-3
15	AQ3701	7	0.365453264	0.197076107	2.922363636	seb-3
16	AQ3644	7	0.455870676	0.130958617	6.397428571	nlp-49
16	AQ3701	7	0.217183415	0.050794296	5.462	seb-3
17	AQ3644	7	0.495688669	0.200053348	4.9132	nlp-49
17	AQ3701	7	0.663932667	0.31926215	6.188	seb-3
18	AQ3644	7	0.074213908	0.046168052	1.736333333	nlp-49
18	AQ3701	7	0.554646374	0.2184413	5.701333333	seb-3
19	AQ3644	7	0.553135604	0.114356288	10.8242	nlp-49
19	AQ3701	7	0.526422419	0.134387529	8.2715	seb-3
20	AQ3644	7	0.786632984	0.245639892	15.0088	nlp-49
20	AQ3701	7	0.564452037	0.25579809	5.066333333	seb-3
21	AQ3644	7	0.456770322	0.140598952	5.980428571	nlp-49
21	AQ3701	7	0.517922781	0.121995852	8.8065	seb-3
22	AQ3644	7	0.250723381	0.083648176	4.000333333	nlp-49
22	AQ3701	7	0.305782441	0.123070864	3.579	seb-3
23	AQ3644	7	0.037869146	0.022420771	1.7555	nlp-49
23	AQ3701	7	0.539539307	0.175758508	6.66675	seb-3
24	AQ3701	7	0.905131176	0.492416782	19.3756	seb-3
25	AQ3701	7	0.100770562	0.068736396	1.630333333	seb-3
26	AQ3701	7	0.05262024	0.010829191	5.129	seb-3
1	AQ3644	8	0.477557115	0.271223217	3.370230769	nlp-49
2	AQ3644	8	0.120808824	0.074753314	1.838166667	nlp-49
2	AQ3701	8	0.627263265	0.221177772	7.608625	seb-3
3	AQ3644	8	0.414840294	0.225416587	3.145	nlp-49
3	AQ3701	8	0.397253637	0.109617071	6.0125	seb-3
4	AQ3644	8	0.269614203	0.136645208	2.701444444	nlp-49
4	AQ3701	8	0.65916529	0.375328412	5.15275	seb-3
5	AQ3644	8	0.139653077	0.102735328	1.58	nlp-49
5	AQ3701	8	0.011372083	0.011222337	1.025	seb-3
6	AQ3644	8	0.148169133	0.052168243	3.33425	nlp-49
6	AQ3701	8	0.668982944	0.234364537	8.623285714	seb-3
7	AQ3644	8	0.459447029	0.232054455	3.66275	nlp-49
7	AQ3701	8	0.840361248	0.411437976	12.7945	seb-3
8	AQ3644	8	0.111744147	0.049338859	2.54975	nlp-49
8	AQ3701	8	0.012814391	0.011248467	1.154	seb-3
9	AQ3701	8	0.484151544	0.128548473	7.301166667	seb-3
10	AQ3644	8	0.18387364	0.108271979	2.080875	nlp-49
10	AQ3701	8	0.099407867	0.061105272	1.8064	seb-3
11	AQ3644	8	0.604991261	0.392742126	3.899733333	nlp-49
11	AQ3701	8	0.139947234	0.037258287	4.367333333	seb-3
12	AQ3644	8	0.357440367	0.08122949	6.8482	nlp-49
12	AQ3701	8	0.595420944	0.300431529	4.898636364	seb-3
13	AQ3644	8	0.105674759	0.049264724	2.3985	nlp-49
13	AQ3701	8	0.224420583	0.128192345	2.257222222	seb-3
14	AQ3644	8	0.197602954	0.136533683	1.8037	nlp-49
14	AQ3701	8	0.026378186	0.022549185	1.2015	seb-3
15	AQ3644	8	0.03154609	0.02285871	1.425	nlp-49
15	AQ3701	8	0.217125573	0.079662232	3.4815	seb-3
16	AQ3644	8	0.694227027	0.247489747	9.173714286	nlp-49
16	AQ3701	8	0.374270846	0.11491281	5.205125	seb-3
17	AQ3644	8	0.112255333	0.057597715	2.1954	nlp-49
17	AQ3701	8	0.550658133	0.171019521	7.165714286	seb-3
18	AQ3644	8	0.483402311	0.095090931	9.8405	nlp-49
18	AQ3701	8	0.314372017	0.128629771	3.564625	seb-3
19	AQ3644	8	0.589130639	0.126868133	11.302	nlp-49
19	AQ3701	8	0.430239137	0.171857397	4.393888889	seb-3
20	AQ3644	8	0.736148771	0.249635948	11.17633333	nlp-49
20	AQ3701	8	0.377654277	0.057151838	10.61775	seb-3
21	AQ3644	8	0.780358811	0.197775031	17.96425	nlp-49
21	AQ3701	8	0.122442657	0.0608702	2.2922	seb-3
22	AQ3644	8	0.114636327	0.074785925	1.731333333	nlp-49
22	AQ3701	8	0.409046101	0.141967312	4.875625	seb-3
23	AQ3644	8	0.475074004	0.0854427	10.59225	nlp-49
23	AQ3701	8	0.410171372	0.112832857	6.163166667	seb-3
24	AQ3644	8	0.31972149	0.195264828	2.406916667	nlp-49
24	AQ3701	8	0.710505696	0.33312513	7.3675	seb-3
25	AQ3644	8	0.533408204	0.068769485	16.62366667	nlp-49
25	AQ3701	8	0.300384832	0.169962917	2.526181818	seb-3
26	AQ3644	8	0.380340265	0.101688021	6.036	nlp-49
26	AQ3701	8	0.204879393	0.076997113	3.3465	seb-3
27	AQ3644	8	0.596970455	0.269810863	5.4898	nlp-49
27	AQ3701	8	0.560630857	0.153072939	8.335833333	seb-3
28	AQ3644	8	0.39332896	0.130506926	4.967857143	nlp-49
28	AQ3701	8	0.605749397	0.361794501	4.246769231	seb-3
29	AQ3644	8	0.469643077	0.033201082	26.6715	nlp-49
29	AQ3701	8	0.011251169	0.010868384	1.047	seb-3
30	AQ3644	8	0.616551266	0.104984121	15.31575	nlp-49
30	AQ3701	8	0.110148963	0.089043797	1.390142857	seb-3
9	AQ3644	8	0	0	0	nlp-49
1	AQ3701	8	0	0	0	seb-3
1	AQ3644	9	0.562770372	0.176678445	7.285142857	nlp-49
1	AQ3701	9	0.579880757	0.10339925	13.349	seb-3
2	AQ3644	9	0.335748473	0.149419753	3.382777778	nlp-49
2	AQ3701	9	0.732338853	0.211371803	12.94433333	seb-3
3	AQ3644	9	0.103573238	0.024575157	4.7015	nlp-49
3	AQ3701	9	0.627721008	0.288325693	5.8481	seb-3
4	AQ3644	9	0.203747539	0.06945795	3.684	nlp-49
4	AQ3701	9	0.768352398	0.430514896	7.7045	seb-3
5	AQ3644	9	0.402083494	0.221713103	3.033083333	nlp-49
5	AQ3701	9	0.775440546	0.220926122	15.6304	seb-3
6	AQ3701	9	0.713763939	0.225559064	11.05528571	seb-3
7	AQ3644	9	0.688247101	0.286143501	7.71525	nlp-49
7	AQ3701	9	0.416135928	0.170735872	4.174444444	seb-3
8	AQ3644	9	0.657021796	0.306550995	6.249	nlp-49
9	AQ3644	9	0.341040654	0.133862089	3.86625	nlp-49
9	AQ3701	9	0.425166878	0.134357006	5.505	seb-3
10	AQ3644	9	0.256969913	0.120021004	2.8815	nlp-49
10	AQ3701	9	0.430730529	0.158450704	4.775222222	seb-3
11	AQ3644	9	0.024854784	0.011303011	2.255	nlp-49
11	AQ3701	9	0.236259395	0.097854197	3.161285714	seb-3
12	AQ3644	9	0.385865611	0.191647647	3.278454545	nlp-49
12	AQ3701	9	0.67661917	0.208687357	10.02614286	seb-3
13	AQ3701	9	0.104824576	0.04804574	2.43725	seb-3
14	AQ3644	9	0.102173247	0.073128816	1.556166667	nlp-49
15	AQ3644	9	0.396112936	0.126069338	5.203	nlp-49
15	AQ3701	9	0.564144902	0.230373461	5.618444444	seb-3
16	AQ3644	9	0.559204958	0.116364765	10.90216667	nlp-49
16	AQ3701	9	0.55151931	0.159850198	7.693142857	seb-3
17	AQ3644	9	0.415560305	0.085851648	8.2822	nlp-49
17	AQ3701	9	0.543789444	0.245931877	4.84675	seb-3
18	AQ3644	9	0.046044015	0.033760592	1.429666667	nlp-49
18	AQ3701	9	0.285025002	0.18404908	2.166	seb-3
19	AQ3644	9	0.262936014	0.068745532	5.1892	nlp-49
19	AQ3701	9	0.428139975	0.155905911	4.802125	seb-3
20	AQ3644	9	0.592648714	0.21256244	6.8445	nlp-49
20	AQ3701	9	0.639827315	0.154994704	11.46133333	seb-3
21	AQ3644	9	0.441360354	0.201649493	3.918	nlp-49
21	AQ3701	9	0.154908429	0.077813947	2.355666667	seb-3
22	AQ3644	9	0.490620396	0.214238276	4.4958	nlp-49
22	AQ3701	9	0.498818501	0.180472839	5.514875	seb-3
23	AQ3644	9	0.670213131	0.277517605	7.323	nlp-49
23	AQ3701	9	0.457921712	0.311701266	2.710133333	seb-3
24	AQ3644	9	0.223929946	0.088758709	3.250875	nlp-49
24	AQ3701	9	0.175407932	0.025850147	8.229	seb-3
25	AQ3644	9	0.461113862	0.19547667	4.3774	nlp-49
25	AQ3701	9	0.257781059	0.084064225	4.1315	seb-3
26	AQ3644	9	0.035608747	0.021887106	1.687	nlp-49
26	AQ3701	9	0.565691266	0.164791186	7.904	seb-3
27	AQ3644	9	0.620521554	0.252440256	6.477555556	nlp-49
27	AQ3701	9	0.271577953	0.060316359	6.18125	seb-3
28	AQ3644	9	0.748989858	0.366888328	8.133	nlp-49
28	AQ3701	9	0.502354075	0.073056692	13.8175	seb-3
29	AQ3644	9	0.134078523	0.064221951	2.411	nlp-49
29	AQ3701	9	0.586668597	0.275158216	5.158363636	seb-3
30	AQ3644	9	0.465474785	0.273465438	3.184384615	nlp-49
30	AQ3701	9	0.581517656	0.160776012	8.643	seb-3
13	AQ3644	9	0	0	0	nlp-49
6	AQ3644	9	0	0	0	nlp-49
14	AQ3701	9	0	0	0	seb-3
8	AQ3701	9	0	0	0	seb-3
1	AQ3644	10	0.03475877	0.022813081	1.5785	nlp-49
1	AQ3701	10	0.48483425	0.186516901	5.045777778	seb-3
2	AQ3644	10	0.261447399	0.135074291	2.620777778	nlp-49
2	AQ3701	10	0.131477416	0.076590204	1.9765	seb-3
3	AQ3644	10	0.734191296	0.064383209	42.901	nlp-49
3	AQ3701	10	0.066478186	0.047506502	1.499	seb-3
4	AQ3644	10	0.089205372	0.048788223	2.0075	nlp-49
4	AQ3701	10	0.270895074	0.149985751	2.4772	seb-3
5	AQ3644	10	0.251699775	0.074111404	4.5386	nlp-49
5	AQ3701	10	0.432193083	0.116829254	6.515166667	seb-3
6	AQ3644	10	0.081281359	0.048011139	1.84275	nlp-49
6	AQ3701	10	0.049256433	0.023363394	2.2175	seb-3
7	AQ3644	10	0.438532451	0.165289256	4.725333333	nlp-49
7	AQ3701	10	0.515645543	0.060320907	17.649	seb-3
8	AQ3644	10	0.025159109	0.022668798	1.1385	nlp-49
8	AQ3701	10	0.311754779	0.128211292	3.533	seb-3
9	AQ3644	10	0.17863	0.079337794	2.741166667	nlp-49
9	AQ3701	10	0.159945428	0.051151549	3.72225	seb-3
10	AQ3644	10	0.239449339	0.130325234	2.415777778	nlp-49
10	AQ3701	10	0.360708659	0.120639735	4.677	seb-3
11	AQ3644	10	0.125374604	0.07503095	1.9105	nlp-49
11	AQ3701	10	0.427909818	0.135893304	5.504142857	seb-3
12	AQ3644	10	0.395520395	0.036814107	17.7735	nlp-49
12	AQ3701	10	0.326286506	0.144603866	3.349222222	seb-3
13	AQ3644	10	0.211100015	0.094268477	2.838571429	nlp-49
13	AQ3701	10	0.225011315	0.085461564	3.397333333	seb-3
14	AQ3644	10	0.013824135	0.010994448	1.275	nlp-49
14	AQ3701	10	0.554808585	0.155220968	8.028714286	seb-3
15	AQ3644	10	0.610512393	0.119574315	13.1088	nlp-49
15	AQ3701	10	0.183701845	0.03573428	6.297666667	seb-3
16	AQ3644	10	0.44069636	0.121270919	6.497333333	nlp-49
16	AQ3701	10	0.818835124	0.330562901	13.67314286	seb-3
17	AQ3644	10	0.011462402	0.011257585	1.03	nlp-49
17	AQ3701	10	0.483222796	0.220237857	4.245727273	seb-3
18	AQ3644	10	0.536623233	0.191456264	6.04875	nlp-49
18	AQ3701	10	0.178930638	0.108404441	2.010285714	seb-3
19	AQ3701	10	0.674379339	0.341133929	6.0711	seb-3
20	AQ3644	10	0.252835408	0.052890464	6.398	nlp-49
20	AQ3701	10	0.147269234	0.089114079	1.938	seb-3
21	AQ3644	10	0.48939437	0.144169378	6.648142857	nlp-49
21	AQ3701	10	0.332160725	0.110396165	4.505285714	seb-3
22	AQ3644	10	0.07110522	0.036278766	2.11	nlp-49
22	AQ3701	10	0.392191612	0.176709666	3.6515	seb-3
23	AQ3644	10	0.745545612	0.198027645	14.7958	nlp-49
23	AQ3701	10	0.797807819	0.18070112	21.836	seb-3
24	AQ3644	10	0.354355687	0.167692385	3.2729	nlp-49
24	AQ3701	10	0.722507536	0.442566888	5.883181818	seb-3
25	AQ3644	10	0.208393121	0.067636118	3.8922	nlp-49
25	AQ3701	10	0.716329039	0.339161893	7.445444444	seb-3
26	AQ3644	10	0.777976621	0.232959046	15.0414	nlp-49
26	AQ3701	10	0.011542776	0.010315872	1.132	seb-3
27	AQ3644	10	0.181233422	0.09448989	2.342571429	nlp-49
27	AQ3701	10	0.073437173	0.045128899	1.75625	seb-3
28	AQ3644	10	0.088737741	0.074391847	1.309	nlp-49
28	AQ3701	10	0.349522431	0.088991724	6.038	seb-3
29	AQ3644	10	0.251104794	0.074132282	4.523	nlp-49
29	AQ3701	10	0.263216316	0.121741512	2.9345	seb-3
30	AQ3644	10	0.569570142	0.270509542	4.891727273	nlp-49
19	AQ3644	10	0	0	0	nlp-49
1	LSC1361	11	0.827345908	0.434000868	11.04128571	flp-18 gk3063
2	LSC1361	11	0.708565516	0.332852546	7.304444444	flp-18 gk3063
3	LSC1361	11	0.232001685	0.086623836	3.487333333	flp-18 gk3063
4	LSC1361	11	0.032608215	0.022875705	1.4735	flp-18 gk3063
5	LSC1361	11	0.080391248	0.06002401	1.4564	flp-18 gk3063
6	LSC1361	11	0.525692533	0.177856825	6.231625	flp-18 gk3063
7	LSC1361	11	0.423120683	0.105656125	6.942	flp-18 gk3063
8	LSC1361	11	0.590498036	0.107201244	13.45125	flp-18 gk3063
9	LSC1361	11	0.28464873	0.049067713	8.1095	flp-18 gk3063
10	LSC1361	11	0.079309736	0.035952255	2.396	flp-18 gk3063
11	LSC1361	11	0.226710716	0.08459879	3.4655	flp-18 gk3063
13	LSC1361	11	0.710754404	0.22362193	10.9885	flp-18 gk3063
14	LSC1361	11	0.114660898	0.073669347	1.758	flp-18 gk3063
15	LSC1361	11	0.231240759	0.084229441	3.571166667	flp-18 gk3063
16	LSC1361	11	0.499650594	0.109113128	9.152	flp-18 gk3063
17	LSC1361	11	0.750817356	0.254415934	11.84328571	flp-18 gk3063
18	LSC1361	11	0.500295321	0.041717075	23.99933333	flp-18 gk3063
19	LSC1361	11	0.58835912	0.153413449	9.316666667	flp-18 gk3063
20	LSC1361	11	0.52526688	0.143685042	7.7005	flp-18 gk3063
21	LSC1361	11	0.212388734	0.046381472	5.814	flp-18 gk3063
22	LSC1361	11	0.407948486	0.145256468	4.743625	flp-18 gk3063
23	LSC1361	11	0.398078874	0.263338073	2.5114	flp-18 gk3063
24	LSC1361	11	0.73123032	0.247018138	11.014	flp-18 gk3063
25	LSC1361	11	0.248664196	0.088343125	3.746333333	flp-18 gk3063
26	LSC1361	11	0.712548407	0.101293176	24.472	flp-18 gk3063
27	LSC1361	11	0.027347582	0.022665458	1.2405	flp-18 gk3063
28	LSC1361	11	0.487205522	0.200004	4.7504	flp-18 gk3063
29	LSC1361	11	0.510387273	0.181521147	5.74275	flp-18 gk3063
30	LSC1361	11	0.415286057	0.15577672	4.559333333	flp-18 gk3063
12	LSC1361	11	0	0	0	flp-18 gk3063
1	LSC1361	12	0.237259418	0.087111808	3.570833333	flp-18 gk3063
2	LSC1361	12	0.221477329	0.114055973	2.49425	flp-18 gk3063
3	LSC1361	12	0.075829331	0.036003168	2.279	flp-18 gk3063
4	LSC1361	12	0.075870822	0.023477209	3.497	flp-18 gk3063
5	LSC1361	12	0.545490908	0.142711034	8.409833333	flp-18 gk3063
6	LSC1361	12	0.178065933	0.080972753	2.6755	flp-18 gk3063
8	LSC1361	12	0.657981148	0.27963337	6.879777778	flp-18 gk3063
9	LSC1361	12	0.48492584	0.128172264	7.345333333	flp-18 gk3063
10	LSC1361	12	0.045626579	0.023123526	2.0675	flp-18 gk3063
11	LSC1361	12	0.500860549	0.12692503	7.905833333	flp-18 gk3063
12	LSC1361	12	0.64950191	0.125871661	14.722	flp-18 gk3063
13	LSC1361	12	0.252673438	0.115049975	2.93875	flp-18 gk3063
14	LSC1361	12	0.093493997	0.059768576	1.7256	flp-18 gk3063
15	LSC1361	12	0.127168003	0.037003688	3.937333333	flp-18 gk3063
17	LSC1361	12	0.20204209	0.056869882	4.45225	flp-18 gk3063
18	LSC1361	12	0.306518678	0.095173136	4.644166667	flp-18 gk3063
19	LSC1361	12	0.598114151	0.253923112	5.8611	flp-18 gk3063
20	LSC1361	12	0.011630135	0.011402119	1.032	flp-18 gk3063
21	LSC1361	12	0.123641052	0.062338699	2.2632	flp-18 gk3063
22	LSC1361	12	0.761504894	0.115440115	27.659	flp-18 gk3063
23	LSC1361	12	0.657005929	0.288093112	6.6489	flp-18 gk3063
24	LSC1361	12	0.038710178	0.034605269	1.163666667	flp-18 gk3063
25	LSC1361	12	0.352262153	0.290747392	1.870470588	flp-18 gk3063
26	LSC1361	12	0.137039367	0.051156129	3.10425	flp-18 gk3063
27	LSC1361	12	0.767407802	0.32709134	10.087	flp-18 gk3063
28	LSC1361	12	0.437388683	0.212227862	3.663166667	flp-18 gk3063
29	LSC1361	12	0.149406941	0.082096029	2.139571429	flp-18 gk3063
30	LSC1361	12	0.292263135	0.151563167	2.724636364	flp-18 gk3063
16	LSC1361	12	0	0	0	flp-18 gk3063
7	LSC1361	12	0	0	0	flp-18 gk3063
1	LSC1361	13	0.06862354	0.047589021	1.54825	flp-18 gk3063
2	LSC1361	13	0.585519874	0.265428003	5.3222	flp-18 gk3063
3	LSC1361	13	0.87419035	0.350232029	19.83975	flp-18 gk3063
4	LSC1361	13	0.024864566	0.02267548	1.1245	flp-18 gk3063
[truncated: 704 more rows]
